# Supplementary material for: The Effect of Genetic Variation on the Placental Transcriptome in Humans
Source: Front Genet. 2019 Jun 11;10:550. doi: 10.3389/fgene.2019.00550 (PMC6581026; doi:10.3389/fgene.2019.00550)
Supplement: Supplementary file 2 [file Data_Sheet_2.ZIP]

Archive with 1 entries (1 files):
- Data1.tsv
