# Supplementary material for: The Effect of Genetic Variation on the Placental Transcriptome in Humans
Source: Front Genet. 2019 Jun 11;10:550. doi: 10.3389/fgene.2019.00550 (PMC6581026; doi:10.3389/fgene.2019.00550)
Supplement: Supplementary file 2 [file Data_Sheet_2.ZIP › Data1.tsv]

Chr	Position	snpID	geneID	t-statistic	pvalue	FDR	beta
chr4	39131773	rs2249563	ENSG00000163682	10.30291204	1.09E-11	9.68E-07	143.426401
chr6	28295079	rs1736891	ENSG00000137185	10.27116836	1.17E-11	9.68E-07	250.2646629
chr6	28305583	rs1150707	ENSG00000137185	10.27116836	1.17E-11	9.68E-07	250.2646629
chr6	28306260	rs1233713	ENSG00000137185	10.27116836	1.17E-11	9.68E-07	250.2646629
chr6	28309116	rs7206	ENSG00000137185	10.27116836	1.17E-11	9.68E-07	250.2646629
chr6	28374127	rs2142730	ENSG00000137185	10.27116836	1.17E-11	9.68E-07	250.2646629
chr6	28400685	rs9301	ENSG00000137185	10.27116836	1.17E-11	9.68E-07	250.2646629
chr6	28402529	rs853684	ENSG00000137185	10.27116836	1.17E-11	9.68E-07	250.2646629
chr5	96318909	rs4360063	ENSG00000164308	9.461391605	8.63E-11	5.69E-06	781.6843969
chr5	96346251	rs10044354	ENSG00000164308	9.461391605	8.63E-11	5.69E-06	781.6843969
chr12	31131601	rs10743750	ENSG00000013573	-8.913682421	3.49E-10	1.92E-05	-160.4212192
chr12	31132612	rs10843881	ENSG00000013573	-8.913682421	3.49E-10	1.92E-05	-160.4212192
chr5	96256756	rs2549782	ENSG00000164308	8.349420503	1.54E-09	5.97E-05	747.3888251
chr5	96263082	rs2287988	ENSG00000164308	8.349420503	1.54E-09	5.97E-05	747.3888251
chr5	96271099	rs2549796	ENSG00000164308	8.349420503	1.54E-09	5.97E-05	747.3888251
chr5	96271195	rs1056893	ENSG00000164308	8.349420503	1.54E-09	5.97E-05	747.3888251
chr5	96274871	rs2255546	ENSG00000164308	8.349420503	1.54E-09	5.97E-05	747.3888251
chr5	96310559	rs10069361	ENSG00000164308	8.257552086	1.96E-09	7.20E-05	728.7011013
chr16	30105652	rs1132812	ENSG00000183604	8.108628596	2.93E-09	0.00010169	215.9143338
chr6	151048617	rs7738394	ENSG00000120278	-7.963186025	4.34E-09	0.00014308	-631.1367276
chr19	21699893	rs7252798	ENSG00000197020	7.943863871	4.57E-09	0.000143593	108.4747371
chr16	83091867	rs567637	ENSG00000140950	7.546048389	1.36E-08	0.000406928	561.6587457
chr2	88228007	rs10865489	ENSG00000144115	-7.472188836	1.66E-08	0.000457455	-189.30662
chr2	88245955	rs4359651	ENSG00000144115	-7.472188836	1.66E-08	0.000457455	-189.30662
chr4	42342559	rs2612520	ENSG00000124406	7.277112079	2.86E-08	0.000754995	266.0496514
chr6	28409122	rs7772827	ENSG00000137185	7.121915342	4.42E-08	0.001120458	296.0717026
chr16	83092856	rs4782983	ENSG00000140950	-7.054786618	5.33E-08	0.001258591	-593.7633091
chr6	114350198	rs9320475	ENSG00000175967	7.054122106	5.34E-08	0.001258591	120.2802254
chr4	39159079	rs2260645	ENSG00000163682	7.003214401	6.16E-08	0.001402357	149.7444208
chr2	232979531	rs11678251	ENSG00000163286	6.92800504	7.62E-08	0.001523556	812.7773157
chr2	232988483	rs2741321	ENSG00000163286	6.92800504	7.62E-08	0.001523556	812.7773157
chr2	232994717	rs2853383	ENSG00000163286	6.92800504	7.62E-08	0.001523556	812.7773157
chr2	233017310	rs2678505	ENSG00000163286	6.92800504	7.62E-08	0.001523556	812.7773157
chr6	28208619	rs1225710	ENSG00000137185	6.842012178	9.72E-08	0.001732938	222.0990831
chr6	28219092	rs2791333	ENSG00000137185	6.842012178	9.72E-08	0.001732938	222.0990831
chr6	28221351	rs1225715	ENSG00000137185	6.842012178	9.72E-08	0.001732938	222.0990831
chr6	28237691	rs1225618	ENSG00000137185	6.842012178	9.72E-08	0.001732938	222.0990831
chr16	83090646	rs12923106	ENSG00000140950	-6.815028928	1.05E-07	0.001821389	-583.2405878
chr13	42495706	rs17553284	ENSG00000120675	-6.689113353	1.50E-07	0.002537665	-99.1036645
chr19	48992466	rs349046	ENSG00000159871	-6.636266904	1.74E-07	0.002876099	-467.9276861
chr15	71410834	rs3784801	ENSG00000067141	6.603730213	1.91E-07	0.003078756	75.29223956
chr15	71217224	rs17762146	ENSG00000067141	-6.551772328	2.22E-07	0.003261759	-80.14065591
chr19	48992724	rs349047	ENSG00000159871	-6.550903268	2.22E-07	0.003261759	-465.3849821
chr19	48993240	rs349049	ENSG00000159871	-6.550903268	2.22E-07	0.003261759	-465.3849821
chr19	48993265	rs349050	ENSG00000159871	-6.550903268	2.22E-07	0.003261759	-465.3849821
chr5	96312042	rs7719705	ENSG00000164308	6.498692038	2.58E-07	0.003704629	685.1830163
chr6	28316514	rs1150711	ENSG00000137185	6.477553794	2.74E-07	0.00385196	227.9261588
chr19	48114839	rs7248225	ENSG00000221878	6.447673467	2.99E-07	0.003988565	12468.77083
chr5	693705	rs868649	ENSG00000112877	6.436877265	3.08E-07	0.003988565	100.4066271
chr5	706342	rs2458815	ENSG00000112877	6.436877265	3.08E-07	0.003988565	100.4066271
chr5	712604	rs1689671	ENSG00000112877	6.436877265	3.08E-07	0.003988565	100.4066271
chrX	118444241	rs3848870	ENSG00000077713	-6.426689056	3.17E-07	0.004027798	-78.50332169
chr12	922748	rs7307680	ENSG00000002016	-6.380146803	3.63E-07	0.004478288	-83.02666533
chrX	118435685	rs3810756	ENSG00000077713	-6.376579023	3.67E-07	0.004478288	-78.40892685
chr16	83092297	rs11643825	ENSG00000140950	-6.309645817	4.44E-07	0.005329195	-576.7483808
chr19	48124437	rs7257922	ENSG00000221878	6.295844554	4.62E-07	0.005445958	12427.97343
chr11	32852239	rs10767971	ENSG00000135378	6.22689075	5.64E-07	0.006448613	511.390803
chr6	28327805	rs1736895	ENSG00000137185	6.224953357	5.67E-07	0.006448613	228.9578154
chr13	50553576	rs9535573	ENSG00000123201	6.203070021	6.04E-07	0.006751975	59.73386583
chr5	81348012	rs2406911	ENSG00000152348	6.139107666	7.26E-07	0.007984714	59.65142681
chr15	71225675	rs1023924	ENSG00000067141	-6.114111363	7.80E-07	0.008441577	-79.51988418
chr11	76946504	rs7943742	ENSG00000178301	6.081819084	8.57E-07	0.009117508	73.36476421
chr6	28320727	rs13408	ENSG00000137185	6.044375466	9.55E-07	0.009998537	220.3358401
chr4	39114543	rs2687963	ENSG00000163682	6.022709719	1.02E-06	0.010478826	116.1863657
chr2	9579661	rs10495563	ENSG00000151694	-5.977681422	1.16E-06	0.011753732	-417.8247
chr15	71275806	rs17762600	ENSG00000067141	5.943379421	1.28E-06	0.012443067	73.62931429
chr1	39995727	rs1053846	ENSG00000084072	5.9403333	1.29E-06	0.012443067	89.23860241
chr11	5819229	rs4357719	ENSG00000132256	5.932417726	1.32E-06	0.012443067	124.3905308
chr11	5819356	rs4362172	ENSG00000132256	5.932417726	1.32E-06	0.012443067	124.3905308
chr11	5819689	rs10742810	ENSG00000132256	5.932417726	1.32E-06	0.012443067	124.3905308
chr16	23578098	rs34514	ENSG00000166847	5.900963792	1.45E-06	0.013252043	246.6571552
chr16	23588666	rs7588	ENSG00000166847	5.900963792	1.45E-06	0.013252043	246.6571552
chr16	83094388	rs11641949	ENSG00000140950	5.833322569	1.76E-06	0.015903523	481.4260596
chr5	96143821	rs27619	ENSG00000164308	5.807158434	1.90E-06	0.016829502	639.7111664
chr4	25901653	rs2871198	ENSG00000168214	5.804510416	1.91E-06	0.016829502	498.395819
chr2	99145563	rs2516835	ENSG00000135951	-5.78943325	2.00E-06	0.017351158	-67.92755851
chr6	28331710	rs12214383	ENSG00000137185	5.777443351	2.07E-06	0.01773254	218.5302354
chr1	158413414	rs6693877	ENSG00000132681	-5.734141493	2.35E-06	0.019830621	-95.07710439
chr2	99090944	rs11683188	ENSG00000135951	-5.725787357	2.40E-06	0.019830621	-67.65834681
chr2	99099173	rs12613624	ENSG00000135951	-5.725787357	2.40E-06	0.019830621	-67.65834681
chr16	30095177	rs12373078	ENSG00000183604	-5.712952009	2.50E-06	0.020330082	-191.2610741
chr11	76987181	rs10793257	ENSG00000178301	5.687014705	2.69E-06	0.021138966	68.21010467
chr11	76995790	rs4945185	ENSG00000178301	5.687014705	2.69E-06	0.021138966	68.21010467
chr11	77027984	rs10466710	ENSG00000178301	5.687014705	2.69E-06	0.021138966	68.21010467
chr13	50540932	rs12870383	ENSG00000123201	5.648829325	3.01E-06	0.023343079	54.38260057
chr19	9318246	rs1865040	ENSG00000174652	5.617019753	3.30E-06	0.025307839	105.6028455
chr6	28334856	rs1531681	ENSG00000137185	5.61015958	3.37E-06	0.025521152	217.1921017
chr11	5832901	rs10838734	ENSG00000132256	5.584668713	3.62E-06	0.026594792	123.4617074
chr1	39976309	rs12074147	ENSG00000084072	5.584340575	3.63E-06	0.026594792	69.53315353
chr1	39991652	rs1046988	ENSG00000084072	5.584340575	3.63E-06	0.026594792	69.53315353
chr11	32790992	rs197697	ENSG00000135378	5.559271148	3.90E-06	0.028292812	513.8251603
chr16	23584507	rs35586	ENSG00000166847	5.530186884	4.25E-06	0.029949958	242.9523798
chr4	186396439	rs7675903	ENSG00000109762	5.518845062	4.39E-06	0.029949958	143.7157966
chr12	928948	rs3748522	ENSG00000002016	-5.517804164	4.40E-06	0.029949958	-63.14585355
chr6	43023898	rs6941212	ENSG00000124587	-5.515547487	4.43E-06	0.029949958	-292.7806813
chr6	43040178	rs1129187	ENSG00000124587	-5.515547487	4.43E-06	0.029949958	-292.7806813
chr19	59368245	rs2576452	ENSG00000167608	-5.513844757	4.45E-06	0.029949958	-232.5738778
chr19	59368575	rs641738	ENSG00000167608	-5.513844757	4.45E-06	0.029949958	-232.5738778
chr5	128329641	rs2577540	ENSG00000113396	-5.507307325	4.54E-06	0.029949958	-158.0230862
chr5	128329784	rs2526247	ENSG00000113396	-5.507307325	4.54E-06	0.029949958	-158.0230862
chr12	859154	rs9804992	ENSG00000002016	-5.494122305	4.72E-06	0.03070403	-91.95633882
chr17	30667276	rs12952232	ENSG00000166750	5.491961704	4.75E-06	0.03070403	1005.606228
chr12	13067577	rs6488576	ENSG00000183935	-5.480471334	4.91E-06	0.031440172	-30.47743513
chr2	120658819	rs7340249	ENSG00000115109	-5.467211581	5.10E-06	0.032084727	-189.5842125
chr7	72816371	rs11764572	ENSG00000106077	-5.450992561	5.35E-06	0.032084727	-149.120863
chr7	72820877	rs11979807	ENSG00000106077	-5.450992561	5.35E-06	0.032084727	-149.120863
chr7	72825587	rs4484568	ENSG00000106077	-5.450992561	5.35E-06	0.032084727	-149.120863
chr7	72826254	rs4131376	ENSG00000106077	-5.450992561	5.35E-06	0.032084727	-149.120863
chr7	72836552	rs6979031	ENSG00000106077	-5.450992561	5.35E-06	0.032084727	-149.120863
chr4	186371198	rs2310159	ENSG00000109762	5.450181433	5.36E-06	0.032084727	147.7359408
chr5	128330749	rs2526249	ENSG00000113396	-5.444726568	5.45E-06	0.032084727	-166.9188477
chr5	128346232	rs2526257	ENSG00000113396	-5.444726568	5.45E-06	0.032084727	-166.9188477
chr2	113548803	rs6743376	ENSG00000136695	-5.436238618	5.58E-06	0.032128513	-190.6149901
chr6	33825748	rs9469583	ENSG00000161896	5.424885412	5.77E-06	0.032128513	105.6141415
chr2	191551689	rs13010343	ENSG00000115419	5.4216918	5.82E-06	0.032128513	758.7188258
chr6	28281197	rs1233708	ENSG00000137185	5.41515232	5.94E-06	0.032128513	206.3261174
chr19	9304332	rs10401135	ENSG00000174652	5.414885334	5.94E-06	0.032128513	101.0382137
chr19	9353141	rs3826783	ENSG00000174652	5.414885334	5.94E-06	0.032128513	101.0382137
chr19	9383724	rs6512110	ENSG00000174652	5.414885334	5.94E-06	0.032128513	101.0382137
chr19	9392693	rs11880207	ENSG00000174652	5.414885334	5.94E-06	0.032128513	101.0382137
chr19	9397203	rs10411141	ENSG00000174652	5.414885334	5.94E-06	0.032128513	101.0382137
chr19	9402833	rs10404721	ENSG00000174652	5.414885334	5.94E-06	0.032128513	101.0382137
chr11	8658412	rs10840106	ENSG00000166436	5.406857646	6.08E-06	0.032148029	97.48893388
chr11	8667087	rs10840112	ENSG00000166436	5.406857646	6.08E-06	0.032148029	97.48893388
chr10	91127806	rs304504	ENSG00000152778	5.403350661	6.14E-06	0.032148029	123.2244043
chr10	91140902	rs304478	ENSG00000152778	5.403350661	6.14E-06	0.032148029	123.2244043
chr14	80475599	rs3742722	ENSG00000100629	5.400882391	6.19E-06	0.032148029	69.70482695
chr9	111342041	rs7046565	ENSG00000213539	5.397125654	6.26E-06	0.032186684	74.11055142
chr5	81332833	rs6875409	ENSG00000152348	5.395103528	6.29E-06	0.032186684	56.88123242
chr15	71412947	rs488156	ENSG00000067141	5.383385782	6.51E-06	0.033047676	67.00969195
chr11	32832173	rs7933966	ENSG00000135378	5.373179171	6.71E-06	0.033518396	498.7152196
chr7	72789580	rs6460052	ENSG00000106077	-5.370693831	6.76E-06	0.033518396	-141.0619075
chr7	72794147	rs10266412	ENSG00000106077	-5.370693831	6.76E-06	0.033518396	-141.0619075
chr2	219222026	rs4674322	ENSG00000135912	5.359675436	6.98E-06	0.034352977	92.42421892
chr9	76889904	rs10869496	ENSG00000106733	-5.348689581	7.20E-06	0.035206972	-78.69279031
chr10	91127501	rs304502	ENSG00000152778	-5.329402422	7.62E-06	0.036200669	-152.0946004
chr10	91152656	rs303210	ENSG00000152778	-5.329402422	7.62E-06	0.036200669	-152.0946004
chr10	91176861	rs304411	ENSG00000152778	-5.329402422	7.62E-06	0.036200669	-152.0946004
chr8	40088549	rs4370521	ENSG00000176907	5.329104017	7.63E-06	0.036200669	163.6360026
chr5	81311997	rs2897554	ENSG00000152348	5.320457662	7.82E-06	0.036339393	56.03056707
chr5	81569491	rs6888977	ENSG00000152348	5.320457662	7.82E-06	0.036339393	56.03056707
chr5	81585799	rs6884232	ENSG00000152348	5.320457662	7.82E-06	0.036339393	56.03056707
chr7	134423024	rs10239305	ENSG00000105875	-5.305150027	8.18E-06	0.036703486	-485.6020107
chr7	134432892	rs11771999	ENSG00000105875	-5.305150027	8.18E-06	0.036703486	-485.6020107
chr7	134436889	rs1962522	ENSG00000105875	-5.305150027	8.18E-06	0.036703486	-485.6020107
chr7	134482383	rs10238516	ENSG00000105875	-5.305150027	8.18E-06	0.036703486	-485.6020107
chr7	134485890	rs7795497	ENSG00000105875	-5.305150027	8.18E-06	0.036703486	-485.6020107
chr14	73042288	rs2041073	ENSG00000187105	5.293194731	8.47E-06	0.036894223	85.32654044
chr22	44114817	rs3827393	ENSG00000100376	5.289631377	8.56E-06	0.036894223	376.5526203
chr22	44118888	rs3747240	ENSG00000100376	5.289631377	8.56E-06	0.036894223	376.5526203
chr22	44121424	rs6006992	ENSG00000100376	5.289631377	8.56E-06	0.036894223	376.5526203
chr22	44146033	rs470062	ENSG00000100376	5.289631377	8.56E-06	0.036894223	376.5526203
chr22	44154877	rs136584	ENSG00000100376	5.289631377	8.56E-06	0.036894223	376.5526203
chr5	96156591	rs26618	ENSG00000164308	5.285192832	8.67E-06	0.037131463	852.4535361
chr19	48993383	rs10416177	ENSG00000159871	5.265810929	9.17E-06	0.037632082	467.1091994
chr19	48994905	rs11547806	ENSG00000159871	5.265810929	9.17E-06	0.037632082	467.1091994
chr19	62561959	rs7250521	ENSG00000186230	-5.263993869	9.22E-06	0.037632082	-26.07187391
chr19	62590645	rs8100796	ENSG00000186230	-5.263993869	9.22E-06	0.037632082	-26.07187391
chr7	134444555	rs10227500	ENSG00000122783	-5.263577964	9.23E-06	0.037632082	-332.9399206
chr14	80477853	rs6574613	ENSG00000100629	5.260427249	9.31E-06	0.037632082	65.45457715
chr6	28377642	rs1997660	ENSG00000137185	5.252228231	9.54E-06	0.037632082	228.0573605
chr6	28379177	rs9468333	ENSG00000137185	5.252228231	9.54E-06	0.037632082	228.0573605
chr6	28390626	rs853693	ENSG00000137185	5.252228231	9.54E-06	0.037632082	228.0573605
chr6	28393461	rs853690	ENSG00000137185	5.252228231	9.54E-06	0.037632082	228.0573605
chr6	28399218	rs707907	ENSG00000137185	5.252228231	9.54E-06	0.037632082	228.0573605
chr12	943225	rs6489769	ENSG00000002016	-5.250755295	9.58E-06	0.037632082	-66.8927267
chr13	33216148	rs9538522	ENSG00000133119	5.250406452	9.59E-06	0.037632082	99.53760916
chr9	122623013	rs1060817	ENSG00000095261	5.246645751	9.70E-06	0.037632082	92.2089861
chr9	122626558	rs10760117	ENSG00000095261	5.246645751	9.70E-06	0.037632082	92.2089861
chr9	122650109	rs4837796	ENSG00000095261	5.246645751	9.70E-06	0.037632082	92.2089861
chr6	43048651	rs2395943	ENSG00000124587	-5.201391816	1.11E-05	0.042680468	-281.2385555
chr19	48156721	rs7254452	ENSG00000221878	5.17712239	1.19E-05	0.045088499	10838.23356
chr22	44090518	rs104664	ENSG00000100376	5.171358913	1.21E-05	0.045088499	394.3030649
chr16	23464062	rs11642395	ENSG00000166847	5.165512697	1.23E-05	0.045088499	254.6575945
chr16	23464410	rs11643602	ENSG00000166847	5.165512697	1.23E-05	0.045088499	254.6575945
chr16	23471002	rs7187920	ENSG00000166847	5.165512697	1.23E-05	0.045088499	254.6575945
chr16	23497487	rs120962	ENSG00000166847	5.165512697	1.23E-05	0.045088499	254.6575945
chr1	222611152	rs7517754	ENSG00000143771	-5.164914363	1.23E-05	0.045088499	-58.56935074
chr1	222633627	rs4654037	ENSG00000143771	-5.164914363	1.23E-05	0.045088499	-58.56935074
chr1	222636544	rs1539207	ENSG00000143771	-5.164914363	1.23E-05	0.045088499	-58.56935074
chr13	42457199	rs4245318	ENSG00000120675	-5.151758341	1.28E-05	0.046589563	-73.96459322
chr9	139308046	rs7850758	ENSG00000176058	5.147925866	1.29E-05	0.046853252	133.1731579
chr7	134444555	rs10227500	ENSG00000105875	-5.140687832	1.32E-05	0.047120513	-542.8105877
chr14	30885125	rs8017888	ENSG00000129493	5.140353391	1.32E-05	0.047120513	403.1688229
chr14	30927960	rs7157977	ENSG00000129493	5.140353391	1.32E-05	0.047120513	403.1688229
chr12	6826722	rs5446	ENSG00000111671	5.127163882	1.37E-05	0.047707662	101.0050456
chr19	9298812	rs6512047	ENSG00000174652	5.123933154	1.39E-05	0.047707662	99.44777817
chr19	9299867	rs10411146	ENSG00000174652	5.123933154	1.39E-05	0.047707662	99.44777817
chr19	9334229	rs2278406	ENSG00000174652	5.123933154	1.39E-05	0.047707662	99.44777817
chr3	107156666	rs12629811	ENSG00000114423	5.122961116	1.39E-05	0.047707662	1084.047575
chr13	42453837	rs9533333	ENSG00000120675	-5.121578576	1.40E-05	0.047707662	-78.23208827
chr12	846208	rs12309274	ENSG00000002016	-5.118724924	1.41E-05	0.047707662	-85.51724169
chr1	222632839	rs11586729	ENSG00000143771	-5.118006214	1.41E-05	0.047707662	-58.28703603
chr1	222639196	rs12740255	ENSG00000143771	-5.118006214	1.41E-05	0.047707662	-58.28703603
chr1	222641641	rs17503938	ENSG00000143771	-5.118006214	1.41E-05	0.047707662	-58.28703603
chr11	32859839	rs4755454	ENSG00000135378	5.115766259	1.42E-05	0.047709629	476.8992305
chr9	107082626	rs193008	ENSG00000070214	-5.112913319	1.43E-05	0.047709629	-2758.11295
chr22	44083905	rs226503	ENSG00000100376	5.112026363	1.43E-05	0.047709629	330.6209034
chr2	39933847	rs11692913	ENSG00000138050	5.111013239	1.44E-05	0.047709629	42.6446233
chr10	50065146	rs17009530	ENSG00000165633	5.086948329	1.54E-05	0.050409527	224.7220633
chr10	50075360	rs7913102	ENSG00000165633	5.086948329	1.54E-05	0.050409527	224.7220633
chr10	50088479	rs10776546	ENSG00000165633	5.086948329	1.54E-05	0.050409527	224.7220633
chr10	91168784	rs304447	ENSG00000152778	-5.0774776	1.59E-05	0.050726954	-135.6892965
chr10	91169274	rs184236	ENSG00000152778	-5.0774776	1.59E-05	0.050726954	-135.6892965
chr2	99145417	rs2632277	ENSG00000135951	-5.075567628	1.60E-05	0.050726954	-67.94720489
chr5	128295721	rs2577503	ENSG00000113396	-5.074727483	1.60E-05	0.050726954	-157.3207681
chr5	128319253	rs2577448	ENSG00000113396	-5.074727483	1.60E-05	0.050726954	-157.3207681
chr5	128319263	rs2577447	ENSG00000113396	-5.074727483	1.60E-05	0.050726954	-157.3207681
chr13	41472855	rs9532963	ENSG00000102763	-5.06645547	1.64E-05	0.051562015	-219.8358319
chr5	128357992	rs1181983	ENSG00000113396	-5.065823461	1.64E-05	0.051562015	-143.7285766
chr19	2451027	rs8113001	ENSG00000099860	5.06064105	1.67E-05	0.051951473	145.6743157
chr13	42440382	rs10492659	ENSG00000120675	-5.058358746	1.68E-05	0.051951473	-76.41811897
chr13	42442964	rs9567077	ENSG00000120675	-5.058358746	1.68E-05	0.051951473	-76.41811897
chr9	107083457	rs227887	ENSG00000070214	-5.055512615	1.69E-05	0.052138474	-2748.875777
chr19	48764641	rs12611088	ENSG00000176531	5.046168933	1.74E-05	0.053162936	59.52558156
chr1	210165083	rs2970578	ENSG00000123684	5.045622258	1.74E-05	0.053162936	158.2619288
chr11	120729206	rs4936618	ENSG00000137642	-5.043835	1.75E-05	0.053193674	-408.5631722
chr12	898575	rs12827646	ENSG00000002016	-5.037137862	1.78E-05	0.053990861	-87.19187532
chr5	128272639	rs2577470	ENSG00000113396	-5.020266032	1.87E-05	0.056446298	-149.5117132
chr2	219377245	rs6436090	ENSG00000135912	5.013018344	1.91E-05	0.057386117	87.72648627
chr1	109863148	rs534135	ENSG00000181754	5.009206155	1.93E-05	0.057762994	169.1946876
chr20	33327046	rs6060341	ENSG00000125966	-5.001206842	1.98E-05	0.058070691	-37.62035968
chr20	33331338	rs2250205	ENSG00000125966	-5.001206842	1.98E-05	0.058070691	-37.62035968
chr20	33335089	rs2425047	ENSG00000125966	-5.001206842	1.98E-05	0.058070691	-37.62035968
chr20	33345188	rs6058224	ENSG00000125966	-5.001206842	1.98E-05	0.058070691	-37.62035968
chr17	70621738	rs1531565	ENSG00000189159	4.990691296	2.04E-05	0.058073409	120.3744155
chr17	70621873	rs1531564	ENSG00000189159	4.990691296	2.04E-05	0.058073409	120.3744155
chr1	167999969	rs2272818	ENSG00000000460	4.989572491	2.05E-05	0.058073409	54.92786864
chr2	120572410	rs4849821	ENSG00000115109	-4.987487502	2.06E-05	0.058073409	-180.0024286
chr2	231505793	rs6750171	ENSG00000135916	4.986940658	2.06E-05	0.058073409	244.2320839
chr5	81569491	rs6888977	ENSG00000205464	4.986921937	2.06E-05	0.058073409	23.90570757
chr5	81585799	rs6884232	ENSG00000205464	4.986921937	2.06E-05	0.058073409	23.90570757
chr20	33682086	rs12481228	ENSG00000214078	-4.984766403	2.08E-05	0.058073409	-271.1794223
chr20	33753695	rs6058303	ENSG00000214078	-4.984766403	2.08E-05	0.058073409	-271.1794223
chr20	33776072	rs11696947	ENSG00000214078	-4.984766403	2.08E-05	0.058073409	-271.1794223
chr20	33776127	rs11699044	ENSG00000214078	-4.984766403	2.08E-05	0.058073409	-271.1794223
chr2	113701640	rs4849179	ENSG00000189223	-4.979342003	2.11E-05	0.058500248	-156.736718
chr2	113709814	rs7589901	ENSG00000189223	-4.979342003	2.11E-05	0.058500248	-156.736718
chr11	5862781	rs4757987	ENSG00000132256	-4.9759909	2.13E-05	0.058825479	-89.52117422
chr6	24546641	rs793671	ENSG00000112294	-4.968939953	2.17E-05	0.059792819	-42.26474202
chrX	15421333	rs2271550	ENSG00000087842	-4.959158812	2.24E-05	0.061260955	-29.37166602
chr13	50536171	rs6561610	ENSG00000123201	4.952984591	2.28E-05	0.062111845	50.93289265
chr16	23619684	rs26763	ENSG00000166847	4.950757268	2.29E-05	0.062257719	223.9184949
chr19	48085766	rs10411688	ENSG00000221878	4.945614911	2.33E-05	0.062935578	10426.90607
chr2	120403317	rs4404280	ENSG00000115109	-4.92830936	2.45E-05	0.065909163	-183.3494484
chr5	81239451	rs12658320	ENSG00000152348	-4.920549799	2.50E-05	0.066780163	-45.08553966
chr15	58471725	rs8028846	ENSG00000128915	4.920217946	2.51E-05	0.066780163	180.2342186
chr4	186323040	rs6850094	ENSG00000109762	4.912720484	2.56E-05	0.066780163	135.6204494
chr4	186327812	rs6839413	ENSG00000109762	4.912720484	2.56E-05	0.066780163	135.6204494
chr4	186328185	rs6814673	ENSG00000109762	4.912720484	2.56E-05	0.066780163	135.6204494
chr4	186334039	rs6855305	ENSG00000109762	4.912720484	2.56E-05	0.066780163	135.6204494
chr4	186349105	rs3108237	ENSG00000109762	4.912720484	2.56E-05	0.066780163	135.6204494
chr4	186354156	rs1534140	ENSG00000109762	4.912720484	2.56E-05	0.066780163	135.6204494
chr6	151042225	rs9480526	ENSG00000120278	-4.910606783	2.58E-05	0.066890625	-546.2735109
chr13	42449645	rs9567084	ENSG00000120675	-4.909438703	2.59E-05	0.066890625	-78.92989861
chr2	113547158	rs4145013	ENSG00000136695	-4.895310075	2.69E-05	0.069321562	-166.2045122
chr19	56823545	rs4284742	ENSG00000182310	4.894448458	2.70E-05	0.069321562	127.833591
chr2	120581233	rs13029879	ENSG00000115109	-4.88795332	2.75E-05	0.070095123	-159.359814
chr2	120601780	rs1034489	ENSG00000115109	-4.88795332	2.75E-05	0.070095123	-159.359814
chr19	48730145	rs2256507	ENSG00000176531	4.883970166	2.78E-05	0.070366636	57.14943954
chr19	48757227	rs1001581	ENSG00000176531	4.883970166	2.78E-05	0.070366636	57.14943954
chrX	46472047	rs5906264	ENSG00000065923	4.877061999	2.84E-05	0.071517311	59.14414091
chr5	128358622	rs6859755	ENSG00000113396	-4.870574395	2.89E-05	0.0725288	-163.0388573
chr14	77038546	rs8004601	ENSG00000100593	4.866835399	2.93E-05	0.0725288	6744.654361
chr14	77045678	rs10147023	ENSG00000100593	4.866835399	2.93E-05	0.0725288	6744.654361
chr6	24555828	rs9393556	ENSG00000112294	-4.865669692	2.94E-05	0.0725288	-38.3187079
chr6	24562175	rs9393558	ENSG00000112294	-4.865669692	2.94E-05	0.0725288	-38.3187079
chr3	46877132	rs2227294	ENSG00000160801	4.86185301	2.97E-05	0.0725288	71.93760511
chr3	46878046	rs3792557	ENSG00000160801	4.86185301	2.97E-05	0.0725288	71.93760511
chr3	46878097	rs3792558	ENSG00000160801	4.86185301	2.97E-05	0.0725288	71.93760511
chr10	91143679	rs303217	ENSG00000152778	4.86023131	2.98E-05	0.072601878	122.3523454
chr2	120454295	rs1046433	ENSG00000115109	-4.852732081	3.05E-05	0.073659383	-179.236761
chr12	103664774	rs703680	ENSG00000136052	-4.850629545	3.07E-05	0.073659383	-858.517185
chr2	120517043	rs12466598	ENSG00000115109	-4.848131816	3.09E-05	0.073659383	-175.8479156
chr2	99072335	rs11123761	ENSG00000135951	-4.845213815	3.11E-05	0.073659383	-69.46999896
chr2	99108593	rs11695379	ENSG00000135951	-4.845213815	3.11E-05	0.073659383	-69.46999896
chr2	99115782	rs4588238	ENSG00000135951	-4.845213815	3.11E-05	0.073659383	-69.46999896
chr2	99139633	rs2516829	ENSG00000135951	-4.845213815	3.11E-05	0.073659383	-69.46999896
chr2	99161792	rs2171359	ENSG00000135951	-4.845213815	3.11E-05	0.073659383	-69.46999896
chr16	23587787	rs26760	ENSG00000166847	4.843622203	3.13E-05	0.073735844	226.9216156
chr3	52819574	rs17331151	ENSG00000163935	-4.840877011	3.15E-05	0.074060632	-125.7690974
chr2	191545878	rs16824035	ENSG00000115419	4.835619356	3.20E-05	0.074672058	684.7740646
chr4	25909592	rs2271384	ENSG00000168214	4.83190356	3.24E-05	0.074672058	512.3819464
chr16	73252580	rs8058922	ENSG00000168411	4.831640046	3.24E-05	0.074672058	127.7681452
chr5	81452061	rs178957	ENSG00000152348	4.830803417	3.25E-05	0.074672058	59.83247224
chr19	38634921	rs7254071	ENSG00000124299	4.826553981	3.29E-05	0.074672058	125.9981499
chr19	38677577	rs17226118	ENSG00000124299	4.826553981	3.29E-05	0.074672058	125.9981499
chr9	107082987	rs193007	ENSG00000070214	-4.825960537	3.29E-05	0.074672058	-2633.733832
chr9	107094786	rs327984	ENSG00000070214	-4.825960537	3.29E-05	0.074672058	-2633.733832
chr3	2252951	rs17010936	ENSG00000144619	4.825486038	3.30E-05	0.074672058	53.66282179
chr16	12058641	rs350216	ENSG00000048471	-4.823157492	3.32E-05	0.074672058	-362.2064155
chr11	120741081	rs1529579	ENSG00000137642	-4.822369338	3.33E-05	0.074672058	-354.7385432
chr12	925712	rs11064607	ENSG00000002016	4.821253747	3.34E-05	0.074672058	59.95474447
chr22	22571100	rs1007888	ENSG00000099977	-4.81969276	3.35E-05	0.074672058	-29.69394864
chr22	22571611	rs2000468	ENSG00000099977	-4.81969276	3.35E-05	0.074672058	-29.69394864
chr22	22587337	rs1002286	ENSG00000099977	-4.81969276	3.35E-05	0.074672058	-29.69394864
chr22	22627130	rs2739338	ENSG00000099977	-4.818938794	3.36E-05	0.074672058	-31.16647096
chr7	48149174	rs12531591	ENSG00000183696	-4.811075774	3.44E-05	0.076136926	-655.3239274
chr14	30998407	rs1888576	ENSG00000129493	4.808822175	3.46E-05	0.076248452	435.1875957
chr16	70592860	rs7186207	ENSG00000140829	-4.80826248	3.47E-05	0.076248452	-204.2113739
chr15	71252530	rs1979409	ENSG00000067141	4.806805115	3.48E-05	0.076316754	63.98193606
chr2	120665043	rs12618213	ENSG00000115109	-4.798848838	3.56E-05	0.076657115	-155.3291827
chr2	120665596	rs3961960	ENSG00000115109	-4.798848838	3.56E-05	0.076657115	-155.3291827
chr19	9316390	rs10418104	ENSG00000174652	4.798457529	3.57E-05	0.076657115	96.98449068
chr19	9351814	rs2217652	ENSG00000174652	4.798457529	3.57E-05	0.076657115	96.98449068
chr19	9384723	rs10515	ENSG00000174652	4.798457529	3.57E-05	0.076657115	96.98449068
chr19	9385185	rs2241356	ENSG00000174652	4.798457529	3.57E-05	0.076657115	96.98449068
chr9	76889719	rs10869495	ENSG00000106733	-4.795329982	3.60E-05	0.076815176	-68.06975976
chr9	76895390	rs10869497	ENSG00000106733	-4.795329982	3.60E-05	0.076815176	-68.06975976
chr17	70589659	rs4789130	ENSG00000189159	4.794390012	3.61E-05	0.076815176	152.7001295
chr21	37293197	rs8132470	ENSG00000159267	4.789552608	3.66E-05	0.077648733	185.5117307
chr12	11235571	rs7132674	ENSG00000212127	4.786003548	3.70E-05	0.078199673	32.46196375
chr15	71440537	rs2680344	ENSG00000067141	4.780148256	3.76E-05	0.079283086	85.72912581
chr6	33831982	rs6919321	ENSG00000161896	4.775936704	3.81E-05	0.079693906	117.4440071
chr2	9977221	rs1820965	ENSG00000115750	4.775355026	3.81E-05	0.079693906	158.5480978
chr1	20806182	rs12036993	ENSG00000090432	4.775069921	3.82E-05	0.079693906	172.1585485
chr5	96148037	rs30380	ENSG00000164308	-4.760689697	3.98E-05	0.082154247	-597.425954
chr5	96150085	rs30187	ENSG00000164308	-4.760689697	3.98E-05	0.082154247	-597.425954
chr5	96152064	rs27529	ENSG00000164308	-4.760689697	3.98E-05	0.082154247	-597.425954
chr19	6640041	rs11569523	ENSG00000125734	4.75991993	3.99E-05	0.082154247	283.8433822
chr14	74804224	rs8004059	ENSG00000170348	-4.758509863	4.00E-05	0.082154247	-1304.314032
chr12	10927250	rs10492098	ENSG00000212127	4.757070535	4.02E-05	0.082154247	33.60974173
chr1	64921537	rs12757683	ENSG00000162437	4.757001424	4.02E-05	0.082154247	135.7371277
chr9	76940609	rs11144246	ENSG00000106733	4.751262786	4.09E-05	0.08297444	102.790572
chr20	33338134	rs2425049	ENSG00000125966	-4.75030169	4.10E-05	0.08297444	-35.12875279
chr2	9934617	rs16867210	ENSG00000115750	4.749504856	4.11E-05	0.08297444	163.9287242
chr8	81690789	rs16907900	ENSG00000164684	4.742650432	4.19E-05	0.08297444	1288.042976
chr8	81695866	rs6473236	ENSG00000164684	4.742650432	4.19E-05	0.08297444	1288.042976
chr8	81732118	rs7018189	ENSG00000164684	4.742650432	4.19E-05	0.08297444	1288.042976
chr8	81732732	rs6998930	ENSG00000164684	4.742650432	4.19E-05	0.08297444	1288.042976
chr8	81739520	rs7018449	ENSG00000164684	4.742650432	4.19E-05	0.08297444	1288.042976
chr8	81759163	rs6992359	ENSG00000164684	4.742650432	4.19E-05	0.08297444	1288.042976
chr8	81920266	rs16908087	ENSG00000164684	4.742650432	4.19E-05	0.08297444	1288.042976
chr6	83895392	rs4706980	ENSG00000083097	-4.741999008	4.20E-05	0.08297444	-741.9529923
chr2	113565045	rs4849152	ENSG00000136695	-4.737768603	4.25E-05	0.083723667	-187.1430549
chr4	8541834	rs2631746	ENSG00000155275	4.736829503	4.26E-05	0.083723667	144.2952085
chr17	45980827	rs8076470	ENSG00000006282	-4.724029832	4.42E-05	0.086358318	-104.9086089
chr12	7255709	rs4329748	ENSG00000139182	-4.722895709	4.44E-05	0.086358318	-209.280247
chr12	7259449	rs12228393	ENSG00000139182	-4.722895709	4.44E-05	0.086358318	-209.280247
chr17	45989356	rs6504675	ENSG00000006282	-4.721371242	4.46E-05	0.086358318	-104.7101074
chr15	38888437	rs3743034	ENSG00000166140	4.72101422	4.46E-05	0.086358318	86.2334592
chr3	107158050	rs2470696	ENSG00000114423	4.716002177	4.53E-05	0.087363157	1041.99966
chr16	23489654	rs1610	ENSG00000166847	4.711083638	4.59E-05	0.088099551	250.6747382
chr16	23490612	rs152454	ENSG00000166847	4.711083638	4.59E-05	0.088099551	250.6747382
chr11	74410058	rs4387374	ENSG00000166435	4.700552207	4.74E-05	0.090298637	271.1599599
chr11	74424279	rs10899060	ENSG00000166435	4.700552207	4.74E-05	0.090298637	271.1599599
chr13	33216604	rs9538523	ENSG00000133119	4.6905508	4.87E-05	0.092413318	90.44758997
chr13	33216946	rs9598051	ENSG00000133119	4.6905508	4.87E-05	0.092413318	90.44758997
chr6	151052307	rs9478783	ENSG00000120278	-4.689192576	4.89E-05	0.092449154	-482.1579116
chr21	37355389	rs2249947	ENSG00000182670	4.687506271	4.92E-05	0.092449154	753.3568807
chr10	91155813	rs303208	ENSG00000152778	-4.687446901	4.92E-05	0.092449154	-140.5002668
chr9	76917703	rs3780180	ENSG00000106733	-4.681503327	5.00E-05	0.093783709	-72.53490516
chr6	28407274	rs16893970	ENSG00000137185	4.67923629	5.04E-05	0.093837378	267.3227651
chr14	80490527	rs2371462	ENSG00000100629	4.679234547	5.04E-05	0.093837378	59.70675183
chr1	245061529	rs10924852	ENSG00000143653	4.678055911	5.05E-05	0.093837378	470.9442571
chr4	42117954	rs3935448	ENSG00000124406	-4.677395073	5.06E-05	0.093837378	-231.7176574
chr8	29207091	rs4732924	ENSG00000120875	-4.675527817	5.09E-05	0.094080768	-1365.622356
chr9	76874510	rs3752955	ENSG00000106733	-4.672754918	5.13E-05	0.094260703	-66.42512711
chr16	79699757	rs1869348	ENSG00000166454	4.67227808	5.14E-05	0.094260703	355.3387005
chr11	70889301	rs4944076	ENSG00000172890	-4.668251926	5.20E-05	0.094260703	-504.7092694
chr6	28316514	rs1150711	ENSG00000187626	4.66777271	5.21E-05	0.094260703	30.73280488
chr22	22571532	rs2000467	ENSG00000099977	-4.660792176	5.31E-05	0.094260703	-30.15315231
chr22	22578165	rs4822451	ENSG00000099977	-4.660792176	5.31E-05	0.094260703	-30.15315231
chr22	22578761	rs5760102	ENSG00000099977	-4.660792176	5.31E-05	0.094260703	-30.15315231
chr22	22581343	rs2330635	ENSG00000099977	-4.660792176	5.31E-05	0.094260703	-30.15315231
chr22	22584112	rs2186366	ENSG00000099977	-4.660792176	5.31E-05	0.094260703	-30.15315231
chr6	33761426	rs749338	ENSG00000161896	4.659609617	5.33E-05	0.094260703	104.722653
chr2	37370769	rs3770759	ENSG00000115816	-4.658858944	5.34E-05	0.094260703	-129.2867634
chr7	134415688	rs10215144	ENSG00000122783	-4.658762946	5.34E-05	0.094260703	-273.2792289
chr7	134423024	rs10239305	ENSG00000122783	-4.658762946	5.34E-05	0.094260703	-273.2792289
chr7	134432892	rs11771999	ENSG00000122783	-4.658762946	5.34E-05	0.094260703	-273.2792289
chr7	134436889	rs1962522	ENSG00000122783	-4.658762946	5.34E-05	0.094260703	-273.2792289
chr7	134482383	rs10238516	ENSG00000122783	-4.658762946	5.34E-05	0.094260703	-273.2792289
chr7	134485890	rs7795497	ENSG00000122783	-4.658762946	5.34E-05	0.094260703	-273.2792289
chr10	120983651	rs4237510	ENSG00000183605	4.65286042	5.43E-05	0.095495324	35.83899382
chr6	24587176	rs2760144	ENSG00000112294	-4.652001775	5.45E-05	0.095495324	-38.84018723
chr4	42122967	rs9994372	ENSG00000124406	-4.651490543	5.46E-05	0.095495324	-216.5259513
chr13	24936245	rs1764646	ENSG00000132932	4.650023049	5.48E-05	0.095647144	92.17285729
chr15	76307259	rs4887019	ENSG00000140403	-4.646039168	5.54E-05	0.096498449	-44.49472288
chr16	23574058	rs249869	ENSG00000166847	4.640511805	5.63E-05	0.097492677	213.5271202
chr11	5872385	rs1453438	ENSG00000132256	4.638114581	5.67E-05	0.097492677	108.2756058
chr5	52247963	rs2456215	ENSG00000164171	4.637461721	5.68E-05	0.097492677	541.6595859
chr6	114391946	rs2499618	ENSG00000175967	4.636673498	5.69E-05	0.097492677	79.92031826
chr6	24574700	rs2244216	ENSG00000112294	-4.636149117	5.70E-05	0.097492677	-39.26863587
chr6	24580315	rs2817246	ENSG00000112294	-4.636149117	5.70E-05	0.097492677	-39.26863587
chr6	24589018	rs2760140	ENSG00000112294	-4.636149117	5.70E-05	0.097492677	-39.26863587
chr6	44396825	rs11962379	ENSG00000178233	4.634488343	5.73E-05	0.097708024	58.21549783
chr2	113723991	rs2018348	ENSG00000189223	-4.631003672	5.79E-05	0.098441324	-167.4605298
chr4	42341434	rs1380754	ENSG00000124406	-4.626420993	5.87E-05	0.09949546	-192.6389931
chr10	114536572	rs4918770	ENSG00000151532	-4.625144035	5.89E-05	0.099606713	-66.42427849
chr2	120480528	rs12622262	ENSG00000115109	-4.624244897	5.90E-05	0.099610076	-169.1897236
chr2	10844217	rs17455708	ENSG00000143882	4.618492575	6.00E-05	0.101018797	332.6182716
chr5	81688529	rs17247678	ENSG00000205464	4.617602059	6.02E-05	0.101020966	22.40719989
chr11	5925304	rs1840178	ENSG00000132256	4.616658254	6.03E-05	0.101039314	114.4560635
chr5	619782	rs2672027	ENSG00000112877	4.613874805	6.08E-05	0.101478545	88.13224739
chr20	16528891	rs6080317	ENSG00000089177	4.613399525	6.09E-05	0.101478545	100.2980618
chr8	74438526	rs11783921	ENSG00000147604	4.604811707	6.24E-05	0.103761605	185.4522062
chr11	66002427	rs2282640	ENSG00000174080	4.59881222	6.35E-05	0.10422963	367.9503409
chr7	134504428	rs11761021	ENSG00000105875	4.598316045	6.36E-05	0.10422963	411.4910624
chr4	42106310	rs7665824	ENSG00000124406	-4.595614481	6.41E-05	0.10422963	-209.0844136
chr2	10834120	rs3856465	ENSG00000143882	4.592061966	6.48E-05	0.10422963	290.1688853
chr9	15294782	rs686030	ENSG00000155158	4.590983202	6.50E-05	0.10422963	61.29367412
chr2	120692301	rs1437421	ENSG00000115109	-4.59080656	6.50E-05	0.10422963	-158.1583342
chr13	25439121	rs4769441	ENSG00000132932	4.59069167	6.50E-05	0.10422963	239.3863334
chr13	25463645	rs975507	ENSG00000132932	4.59069167	6.50E-05	0.10422963	239.3863334
chr13	25491106	rs7983646	ENSG00000132932	4.59069167	6.50E-05	0.10422963	239.3863334
chr20	33732639	rs6058296	ENSG00000214078	-4.589823402	6.52E-05	0.10422963	-248.1894196
chr20	33757823	rs2050729	ENSG00000214078	-4.589823402	6.52E-05	0.10422963	-248.1894196
chr20	33768197	rs2425090	ENSG00000214078	-4.589823402	6.52E-05	0.10422963	-248.1894196
chr20	33770388	rs2425094	ENSG00000214078	-4.589823402	6.52E-05	0.10422963	-248.1894196
chr6	30920475	rs2535335	ENSG00000137411	4.589548053	6.52E-05	0.10422963	78.07125992
chr6	30923929	rs2844663	ENSG00000137411	4.589548053	6.52E-05	0.10422963	78.07125992
chr6	30940041	rs2535326	ENSG00000137411	4.589548053	6.52E-05	0.10422963	78.07125992
chr18	42898528	rs11876448	ENSG00000167220	4.585261948	6.61E-05	0.104991497	56.66832116
chr2	198054042	rs787983	ENSG00000162944	4.582846738	6.65E-05	0.104991497	53.60365578
chr2	198062659	rs2565163	ENSG00000162944	4.582846738	6.65E-05	0.104991497	53.60365578
chr2	198077615	rs6434930	ENSG00000162944	4.582846738	6.65E-05	0.104991497	53.60365578
chr2	198108208	rs2061146	ENSG00000162944	4.582846738	6.65E-05	0.104991497	53.60365578
chr22	31205190	rs11107	ENSG00000100225	4.579634357	6.71E-05	0.105307197	165.6957325
chr22	31212121	rs5749447	ENSG00000100225	4.579634357	6.71E-05	0.105307197	165.6957325
chr4	186348633	rs1133657	ENSG00000109762	4.579323691	6.72E-05	0.105307197	126.1756221
chr22	22584862	rs4822453	ENSG00000099977	-4.572844584	6.85E-05	0.106695826	-29.13614144
chr12	6824884	rs2301339	ENSG00000111671	4.572313545	6.86E-05	0.106695826	85.56662444
chr12	6835455	rs2226955	ENSG00000111671	4.572313545	6.86E-05	0.106695826	85.56662444
chr2	10825609	rs1198844	ENSG00000143882	4.564750854	7.01E-05	0.108534123	329.355619
chr2	10828327	rs12464402	ENSG00000143882	4.564750854	7.01E-05	0.108534123	329.355619
chr6	28231906	rs1150666	ENSG00000137185	4.560962193	7.08E-05	0.109468126	187.7720287
chr1	109933620	rs541320	ENSG00000213366	-4.558426043	7.14E-05	0.109719761	-28.70367099
chr12	68036022	rs11177610	ENSG00000090382	4.556567758	7.17E-05	0.109719761	361.1671985
chr9	34986014	rs4879849	ENSG00000137094	-4.55208772	7.27E-05	0.109719761	-58.28033828
chr1	150207160	rs6587639	ENSG00000163191	4.550198974	7.31E-05	0.109719761	447.8720398
chr1	150256006	rs12060016	ENSG00000163191	4.550198974	7.31E-05	0.109719761	447.8720398
chr3	2229736	rs1153535	ENSG00000144619	4.545301391	7.41E-05	0.109719761	59.84190865
chr16	70704071	rs6680	ENSG00000140829	4.544983282	7.42E-05	0.109719761	197.0511428
chr11	66019182	rs2511224	ENSG00000174080	4.544538074	7.43E-05	0.109719761	336.1175905
chr2	120703178	rs6542572	ENSG00000115109	-4.544010497	7.44E-05	0.109719761	-176.5609902
chr11	70820914	rs12797951	ENSG00000172890	-4.543731555	7.44E-05	0.109719761	-260.3475161
chr11	70836488	rs3750997	ENSG00000172890	-4.543731555	7.44E-05	0.109719761	-260.3475161
chr11	70842192	rs12791871	ENSG00000172890	-4.543731555	7.44E-05	0.109719761	-260.3475161
chr11	70843273	rs7944926	ENSG00000172890	-4.543731555	7.44E-05	0.109719761	-260.3475161
chr11	70848651	rs12800438	ENSG00000172890	-4.543731555	7.44E-05	0.109719761	-260.3475161
chr11	70852100	rs2276362	ENSG00000172890	-4.543731555	7.44E-05	0.109719761	-260.3475161
chr11	70861122	rs2282621	ENSG00000172890	-4.543731555	7.44E-05	0.109719761	-260.3475161
chr11	70865327	rs3794060	ENSG00000172890	-4.543731555	7.44E-05	0.109719761	-260.3475161
chr1	37729962	rs6700586	ENSG00000163877	4.543636912	7.45E-05	0.109719761	74.62731216
chr5	131714044	rs10058074	ENSG00000197536	4.543185569	7.46E-05	0.109719761	74.71929182
chr5	131744948	rs17622208	ENSG00000197536	4.543185569	7.46E-05	0.109719761	74.71929182
chr2	9964947	rs16867226	ENSG00000115750	4.53754847	7.58E-05	0.109719761	149.35979
chr2	9968398	rs1054561	ENSG00000115750	4.53754847	7.58E-05	0.109719761	149.35979
chr16	73214922	rs7204804	ENSG00000168411	4.537120213	7.59E-05	0.109719761	121.7462234
chr19	61713748	rs12979404	ENSG00000196867	-4.536456014	7.60E-05	0.109719761	-46.93268702
chr19	61737819	rs1029709	ENSG00000196867	-4.536456014	7.60E-05	0.109719761	-46.93268702
chr4	186309104	rs11729626	ENSG00000109762	4.536190138	7.61E-05	0.109719761	138.2776525
chr22	31543922	rs16991252	ENSG00000100234	4.536118728	7.61E-05	0.109719761	40621.31778
chr22	31687831	rs16991613	ENSG00000100234	4.536118728	7.61E-05	0.109719761	40621.31778
chr22	31688537	rs5998673	ENSG00000100234	4.536118728	7.61E-05	0.109719761	40621.31778
chr20	30829379	rs6058883	ENSG00000101367	-4.534309788	7.65E-05	0.109719761	-139.0485073
chr20	30849475	rs2424921	ENSG00000101367	-4.534309788	7.65E-05	0.109719761	-139.0485073
chr20	30850008	rs6058891	ENSG00000101367	-4.534309788	7.65E-05	0.109719761	-139.0485073
chr20	30850110	rs2424922	ENSG00000101367	-4.534309788	7.65E-05	0.109719761	-139.0485073
chr11	129556032	rs620263	ENSG00000149418	-4.526328543	7.83E-05	0.112025388	-312.3549644
chr13	42495865	rs11617079	ENSG00000120675	-4.525117834	7.85E-05	0.112172989	-82.13452945
chr2	113553415	rs10186133	ENSG00000136695	-4.524002396	7.88E-05	0.112290512	-171.3775608
chr18	31006631	rs17737482	ENSG00000186814	-4.516507564	8.05E-05	0.114398239	-90.02598693
chr10	114533483	rs7898648	ENSG00000151532	-4.516039734	8.06E-05	0.114398239	-83.74889074
chr10	124145370	rs4146894	ENSG00000166033	4.512664814	8.14E-05	0.115266234	6549.020173
chr2	9957802	rs1022312	ENSG00000115750	4.509306177	8.22E-05	0.116131574	151.7057887
chr13	110177366	rs2165418	ENSG00000134905	-4.508309028	8.24E-05	0.116131574	-80.13494763
chr19	63485366	rs7253055	ENSG00000182318	4.507832722	8.25E-05	0.116131574	32.88089495
chr16	12000076	rs11639821	ENSG00000048471	4.505552874	8.31E-05	0.116583327	360.2617705
chr5	52878326	rs1030228	ENSG00000134363	4.504265064	8.34E-05	0.116583327	57.59021451
chr5	52903087	rs7728496	ENSG00000134363	4.504265064	8.34E-05	0.116583327	57.59021451
chr17	62412552	rs8065024	ENSG00000198265	4.502481354	8.38E-05	0.116935023	519.934727
chr16	73261736	rs7204382	ENSG00000168411	4.500994174	8.42E-05	0.117188321	120.116947
chr11	76977696	rs7129556	ENSG00000178301	4.495456124	8.55E-05	0.118320076	70.65938296
chr11	77000774	rs6592738	ENSG00000178301	4.495456124	8.55E-05	0.118320076	70.65938296
chr11	77001908	rs10899394	ENSG00000178301	4.495456124	8.55E-05	0.118320076	70.65938296
chr2	206766767	rs12478085	ENSG00000023228	-4.494152839	8.59E-05	0.118515694	-775.5969881
chr12	119984176	rs3850516	ENSG00000089041	4.490747618	8.67E-05	0.119065921	113.3978527
chr1	95200465	rs2254418	ENSG00000143036	4.489424912	8.70E-05	0.119065921	84.48102839
chr6	125719813	rs1547786	ENSG00000111907	4.488912444	8.72E-05	0.119065921	40.8503978
chr8	26323279	rs17055196	ENSG00000221914	4.488827803	8.72E-05	0.119065921	286.9575505
chr19	1046514	rs1046040	ENSG00000167468	4.488200955	8.73E-05	0.119065921	94.5968107
chr19	1046716	rs11084882	ENSG00000167468	4.488200955	8.73E-05	0.119065921	94.5968107
chr11	125377739	rs675864	ENSG00000064309	-4.485777002	8.79E-05	0.119486191	-202.1429778
chr7	134504428	rs11761021	ENSG00000122783	4.485248112	8.81E-05	0.119486191	245.439308
chr21	46325689	rs2839102	ENSG00000142173	4.484824467	8.82E-05	0.119486191	2296.315828
chr19	10501380	rs7251213	ENSG00000129347	-4.483022584	8.86E-05	0.119860312	-48.64219582
chr2	9950728	rs420122	ENSG00000115750	-4.476264732	9.04E-05	0.121960216	-202.5950957
chr19	9317230	rs7253373	ENSG00000174652	4.474997458	9.07E-05	0.122155194	96.15236812
chr12	68009832	rs10878965	ENSG00000090382	4.47378367	9.10E-05	0.122332178	359.9037445
chr2	113548782	rs6761276	ENSG00000136695	-4.470980238	9.18E-05	0.123070537	-169.4285274
chr5	102923023	rs7723689	ENSG00000112874	-4.468430773	9.24E-05	0.123554768	-69.79521503
chr2	219201168	rs612874	ENSG00000135912	4.467479019	9.27E-05	0.123554768	76.1136371
chr2	219209572	rs1055816	ENSG00000135912	4.467479019	9.27E-05	0.123554768	76.1136371
chr2	191546085	rs11894425	ENSG00000115419	4.466092068	9.31E-05	0.123554768	400.4526599
chr2	191546758	rs13395505	ENSG00000115419	4.466092068	9.31E-05	0.123554768	400.4526599
chr16	3687043	rs1635404	ENSG00000126602	-4.459135212	9.49E-05	0.125404258	-101.9928498
chr21	37377194	rs2835574	ENSG00000182670	4.458821357	9.50E-05	0.125404258	692.7260565
chr21	37377806	rs2835575	ENSG00000182670	4.458821357	9.50E-05	0.125404258	692.7260565
chr6	33767771	rs2296742	ENSG00000161896	4.453576078	9.65E-05	0.12681218	97.11142942
chr13	110152111	rs9555724	ENSG00000134905	-4.452848194	9.67E-05	0.12681218	-79.93918296
chr13	110152789	rs754599	ENSG00000134905	-4.452848194	9.67E-05	0.12681218	-79.93918296
chr9	76934235	rs6560421	ENSG00000106733	-4.450974987	9.72E-05	0.12704844	-67.17418345
chr11	77038672	rs10899397	ENSG00000178301	4.450817117	9.72E-05	0.12704844	60.48458041
chr6	33805103	rs6457740	ENSG00000161896	4.447824981	9.81E-05	0.127849312	113.0924993
chr6	33899208	rs10947443	ENSG00000161896	4.447250303	9.82E-05	0.127849312	119.2169841
chr14	73075680	rs1966367	ENSG00000187105	4.444149961	9.91E-05	0.127867736	125.1205226
chr2	219207002	rs7574429	ENSG00000135912	4.444082516	9.91E-05	0.127867736	78.68013322
chr2	219217232	rs3770214	ENSG00000135912	4.444082516	9.91E-05	0.127867736	78.68013322
chr2	219270919	rs1863704	ENSG00000135912	4.444082516	9.91E-05	0.127867736	78.68013322
chr2	44196087	rs6752099	ENSG00000138032	-4.443771719	9.92E-05	0.127867736	-90.19368147
chr6	28289654	rs1150699	ENSG00000137185	4.439256279	0.000100517	0.127867736	246.8031172
chr6	28292349	rs1150704	ENSG00000137185	4.439256279	0.000100517	0.127867736	246.8031172
chr6	28293704	rs1233664	ENSG00000137185	4.439256279	0.000100517	0.127867736	246.8031172
chr6	28294533	rs1736894	ENSG00000137185	4.439256279	0.000100517	0.127867736	246.8031172
chr6	28297367	rs1736890	ENSG00000137185	4.439256279	0.000100517	0.127867736	246.8031172
chr6	28315716	rs11758148	ENSG00000137185	4.439256279	0.000100517	0.127867736	246.8031172
chr5	102883655	rs291840	ENSG00000112874	-4.438731576	0.000100669	0.127867736	-65.47022642
chr2	99101484	rs11688004	ENSG00000135951	-4.438376354	0.000100771	0.127867736	-62.00102589
chr12	31150638	rs7957574	ENSG00000013573	4.436982784	0.000101175	0.12813354	132.3083931
chr16	30287986	rs4238961	ENSG00000183604	-4.435692071	0.00010155	0.128362466	-172.7540593
chr1	221970404	rs10495215	ENSG00000162909	4.434597552	0.000101869	0.128519903	452.5412921
chr8	31058245	rs1800391	ENSG00000165392	4.433479234	0.000102197	0.128686772	189.3585059
chr2	215854540	rs1997057	ENSG00000115414	4.428774531	0.000103585	0.130120951	610252.1405
chr19	2349849	rs10407225	ENSG00000178297	-4.42828666	0.00010373	0.130120951	-52.18261718
chr14	73031574	rs4519287	ENSG00000187105	4.426830867	0.000104164	0.130417373	103.2242743
chr8	38884099	rs17515835	ENSG00000169499	4.425888467	0.000104446	0.13052262	339.1366817
chr13	46198002	rs9534478	ENSG00000136141	-4.42517426	0.00010466	0.130542963	-648.443472
chr16	83004558	rs247811	ENSG00000064270	4.421176917	0.000105867	0.131706578	300.7713218
chr14	63389178	rs12431956	ENSG00000054654	4.420763127	0.000105992	0.131706578	9461.443732
chr19	978797	rs7253254	ENSG00000064932	4.418130585	0.000106795	0.132252542	258.3276262
chr19	62762052	rs12975913	ENSG00000083817	-4.415185741	0.0001077	0.132252542	-25.68196912
chr17	70619864	rs6501760	ENSG00000189159	4.412020651	0.000108682	0.132252542	125.8684234
chr11	77902556	rs7938257	ENSG00000137513	-4.411329498	0.000108897	0.132252542	-64.9952811
chr5	15755469	rs7733676	ENSG00000183580	4.41091399	0.000109027	0.132252542	50.57073583
chr16	73222244	rs7193541	ENSG00000168411	-4.40829852	0.000109848	0.132252542	-126.8933223
chr17	43559835	rs1860862	ENSG00000002919	-4.407858422	0.000109986	0.132252542	-38.178854
chr17	43617170	rs2278868	ENSG00000002919	-4.407858422	0.000109986	0.132252542	-38.178854
chr17	43646413	rs17620033	ENSG00000002919	-4.407858422	0.000109986	0.132252542	-38.178854
chr11	120748926	rs72991	ENSG00000137642	-4.406840685	0.000110307	0.132252542	-311.2169128
chr15	38890585	rs10152371	ENSG00000166140	4.406318402	0.000110473	0.132252542	80.56138688
chr16	79708060	rs11647428	ENSG00000166454	4.406089463	0.000110545	0.132252542	328.3784085
chr6	31005752	rs2532929	ENSG00000137411	4.405997504	0.000110574	0.132252542	72.12677175
chr4	152621359	rs11732407	ENSG00000164142	-4.405412801	0.00011076	0.132252542	-66.79690899
chr4	152647708	rs11947054	ENSG00000164142	-4.405412801	0.00011076	0.132252542	-66.79690899
chr18	681173	rs2612087	ENSG00000132199	-4.40476131	0.000110967	0.132252542	-195.0136305
chr5	81221010	rs6880017	ENSG00000152348	4.404361979	0.000111094	0.132252542	44.62953023
chr14	71456044	rs11621415	ENSG00000182732	4.403980519	0.000111215	0.132252542	43.19326915
chr16	80527907	rs3934956	ENSG00000197943	-4.401895285	0.000111882	0.132252542	-203.7819515
chr4	42090741	rs3103218	ENSG00000124406	4.40025268	0.000112409	0.132252542	213.2179972
chr21	44369022	rs2187313	ENSG00000160223	-4.399632977	0.000112609	0.132252542	-71.27808581
chr21	44380614	rs2071135	ENSG00000160223	-4.399632977	0.000112609	0.132252542	-71.27808581
chr21	44389901	rs7676	ENSG00000160223	-4.399632977	0.000112609	0.132252542	-71.27808581
chr6	24579372	rs9358768	ENSG00000112294	-4.39938913	0.000112688	0.132252542	-38.26052264
chr4	73073320	rs9968268	ENSG00000056291	4.398836823	0.000112866	0.132252542	303.9089414
chr4	73092678	rs28737202	ENSG00000056291	4.398836823	0.000112866	0.132252542	303.9089414
chr4	73171005	rs11734316	ENSG00000056291	4.398836823	0.000112866	0.132252542	303.9089414
chr4	73182479	rs12108353	ENSG00000056291	4.398836823	0.000112866	0.132252542	303.9089414
chr11	125577898	rs627911	ENSG00000110074	-4.397307712	0.000113362	0.132252542	-65.80259597
chr11	125644310	rs1786702	ENSG00000110074	-4.397307712	0.000113362	0.132252542	-65.80259597
chr3	11667869	rs6804121	ENSG00000197548	4.395265419	0.000114027	0.132252542	419.468977
chr3	132278543	rs9289384	ENSG00000034533	4.394921238	0.000114139	0.132252542	53.29834232
chrX	32462602	rs228352	ENSG00000198947	4.39008756	0.00011573	0.132252542	130.3540598
chr14	20547493	rs10140815	ENSG00000165792	4.386384236	0.000116964	0.132252542	93.98259736
chr10	91125112	rs304501	ENSG00000152778	-4.379716339	0.000119218	0.132252542	-124.4251987
chr10	91151334	rs303212	ENSG00000152778	-4.379716339	0.000119218	0.132252542	-124.4251987
chr6	30924248	rs2535331	ENSG00000137411	4.377840856	0.00011986	0.132252542	73.84380268
chr6	30934882	rs2535327	ENSG00000137411	4.377840856	0.00011986	0.132252542	73.84380268
chr6	30946666	rs2844654	ENSG00000137411	4.377840856	0.00011986	0.132252542	73.84380268
chr6	30952292	rs1264333	ENSG00000137411	4.377840856	0.00011986	0.132252542	73.84380268
chr6	30983877	rs1264309	ENSG00000137411	4.377840856	0.00011986	0.132252542	73.84380268
chr6	30988735	rs1264307	ENSG00000137411	4.377840856	0.00011986	0.132252542	73.84380268
chr6	30990256	rs1264305	ENSG00000137411	4.377840856	0.00011986	0.132252542	73.84380268
chr6	30990491	rs1264303	ENSG00000137411	4.377840856	0.00011986	0.132252542	73.84380268
chr6	30990613	rs1264302	ENSG00000137411	4.377840856	0.00011986	0.132252542	73.84380268
chr6	30990760	rs1264301	ENSG00000137411	4.377840856	0.00011986	0.132252542	73.84380268
chr6	30991898	rs1264299	ENSG00000137411	4.377840856	0.00011986	0.132252542	73.84380268
chr6	30992414	rs1264298	ENSG00000137411	4.377840856	0.00011986	0.132252542	73.84380268
chr6	30992785	rs1264297	ENSG00000137411	4.377840856	0.00011986	0.132252542	73.84380268
chr6	30993618	rs9262288	ENSG00000137411	4.377840856	0.00011986	0.132252542	73.84380268
chr6	30993800	rs9262290	ENSG00000137411	4.377840856	0.00011986	0.132252542	73.84380268
chr6	30994328	rs9262293	ENSG00000137411	4.377840856	0.00011986	0.132252542	73.84380268
chr6	30995289	rs7756286	ENSG00000137411	4.377840856	0.00011986	0.132252542	73.84380268
chr6	30995322	rs7738138	ENSG00000137411	4.377840856	0.00011986	0.132252542	73.84380268
chr6	30995966	rs2249459	ENSG00000137411	4.377840856	0.00011986	0.132252542	73.84380268
chr6	30996148	rs2517468	ENSG00000137411	4.377840856	0.00011986	0.132252542	73.84380268
chr6	30998461	rs2074506	ENSG00000137411	4.377840856	0.00011986	0.132252542	73.84380268
chr6	31000300	rs2532942	ENSG00000137411	4.377840856	0.00011986	0.132252542	73.84380268
chr6	31000355	rs2252760	ENSG00000137411	4.377840856	0.00011986	0.132252542	73.84380268
chr6	31001229	rs2252856	ENSG00000137411	4.377840856	0.00011986	0.132252542	73.84380268
chr6	31002386	rs2532936	ENSG00000137411	4.377840856	0.00011986	0.132252542	73.84380268
chr6	31004168	rs2517462	ENSG00000137411	4.377840856	0.00011986	0.132252542	73.84380268
chr6	31006665	rs2844652	ENSG00000137411	4.377840856	0.00011986	0.132252542	73.84380268
chr6	31020459	rs2844702	ENSG00000137411	4.377840856	0.00011986	0.132252542	73.84380268
chr6	31027679	rs2517449	ENSG00000137411	4.377840856	0.00011986	0.132252542	73.84380268
chr6	31028868	rs2240804	ENSG00000137411	4.377840856	0.00011986	0.132252542	73.84380268
chr19	62756099	rs2269816	ENSG00000083817	-4.37783882	0.000119861	0.132252542	-25.40280112
chr5	96255028	rs4869315	ENSG00000164308	-4.376409375	0.000120352	0.132573065	-552.7294705
chr20	25210768	rs2227891	ENSG00000100994	4.375510204	0.000120662	0.132693166	238.9024651
chr16	70600183	rs3213422	ENSG00000140829	-4.373462849	0.000121371	0.13325088	-186.6662396
chr12	6825135	rs5443	ENSG00000111671	4.370101408	0.000122545	0.13412214	83.87044159
chr13	33217614	rs2321482	ENSG00000133119	4.369445424	0.000122775	0.13412214	83.03734787
chr13	33217805	rs1925093	ENSG00000133119	4.369445424	0.000122775	0.13412214	83.03734787
chr1	230576003	rs17176304	ENSG00000116991	4.368270618	0.000123188	0.13435132	684.8278205
chr10	91154150	rs215493	ENSG00000152778	4.366601122	0.000123778	0.134407873	116.3049206
chr10	91169809	rs303172	ENSG00000152778	4.366601122	0.000123778	0.134407873	116.3049206
chr16	87303649	rs4377140	ENSG00000158717	4.366394731	0.000123851	0.134407873	39.42890768
chr3	4378537	rs4685744	ENSG00000170364	4.361995814	0.00012542	0.135663765	23.28625687
chr3	4385534	rs11915920	ENSG00000170364	4.361995814	0.00012542	0.135663765	23.28625687
chr6	28256730	rs1225591	ENSG00000137185	4.360929116	0.000125803	0.135855636	191.9776422
chr20	16533314	rs928624	ENSG00000089177	4.354249937	0.000128229	0.138249569	98.28173348
chr12	31059976	rs35043	ENSG00000013573	-4.353458906	0.00012852	0.138336614	-140.1023466
chr11	82370170	rs11601610	ENSG00000137502	-4.351769564	0.000129142	0.138780099	-150.8008928
chr13	94787191	rs9524925	ENSG00000125257	-4.349947715	0.000129816	0.139278087	-37.67012313
chrX	118469250	rs446246	ENSG00000077713	-4.348874652	0.000130215	0.13947926	-32.4779977
chr3	42664781	rs8351	ENSG00000114857	-4.347953222	0.000130559	0.139620532	-789.8598494
chr11	8627945	rs10840101	ENSG00000166436	4.345215982	0.000131585	0.140268122	104.2829382
chr8	55714863	rs7001303	ENSG00000104237	4.34520253	0.00013159	0.140268122	153.7828211
chr11	5798932	rs8181512	ENSG00000132256	4.344335357	0.000131916	0.140388536	98.43526071
chr3	130551345	rs7430161	ENSG00000163913	4.342977206	0.000132429	0.140388536	82.5753685
chr2	10875685	rs12463454	ENSG00000143882	4.342903163	0.000132457	0.140388536	365.100801
chr2	237991172	rs3863910	ENSG00000115648	4.342450453	0.000132629	0.140388536	82.99397796
chr13	50529608	rs1475447	ENSG00000123201	4.342087875	0.000132766	0.140388536	54.14585151
chr8	87655267	rs990193	ENSG00000085719	-4.340919568	0.00013321	0.140632746	-199.8191138
chr6	28417548	rs9468344	ENSG00000187626	4.339498973	0.000133752	0.140669146	36.99434252
chr12	10925251	rs2298866	ENSG00000212127	4.33927548	0.000133838	0.140669146	31.11601547
chr19	2784576	rs8107668	ENSG00000175691	4.337624353	0.000134471	0.140669146	27.01899174
chr15	38885630	rs11070295	ENSG00000166140	4.336931206	0.000134738	0.140669146	80.41746352
chr3	38499745	rs1046048	ENSG00000157036	-4.336449597	0.000134923	0.140669146	-22.11838432
chr3	38507514	rs1058945	ENSG00000157036	-4.336449597	0.000134923	0.140669146	-22.11838432
chr5	76206819	rs1320309	ENSG00000145708	4.336429852	0.000134931	0.140669146	76.74962604
chr12	11029950	rs10772397	ENSG00000212127	4.336378624	0.00013495	0.140669146	30.18170596
chr5	76255728	rs1700654	ENSG00000145708	4.333580066	0.000136034	0.141201803	79.41550556
chr6	30918034	rs2517580	ENSG00000137411	4.333401303	0.000136103	0.141201803	78.36795054
chr6	30929165	rs2250264	ENSG00000137411	4.333401303	0.000136103	0.141201803	78.36795054
chr2	39602362	rs12621670	ENSG00000011566	-4.323604924	0.000139966	0.144824444	-1248.959593
chr12	31157554	rs4931434	ENSG00000013573	-4.323067296	0.000140181	0.144824444	-139.3193008
chr19	62336254	rs9973275	ENSG00000083844	-4.322886231	0.000140254	0.144824444	-207.4564668
chr12	29672720	rs7310245	ENSG00000133687	4.317767375	0.000142319	0.146727436	139.5229921
chr4	42144631	rs7684005	ENSG00000124406	-4.315906242	0.000143077	0.147049711	-208.218558
chr4	42148271	rs17531575	ENSG00000124406	-4.315906242	0.000143077	0.147049711	-208.218558
chr16	11978714	rs3851005	ENSG00000048471	-4.309949949	0.000145531	0.148926402	-382.6106532
chr10	98264035	rs4919029	ENSG00000155629	-4.309674766	0.000145646	0.148926402	-1077.490741
chr10	98343203	rs7448	ENSG00000155629	-4.309674766	0.000145646	0.148926402	-1077.490741
chr19	48160500	rs17279415	ENSG00000221878	4.309226141	0.000145832	0.148926402	14322.67869
chr2	198171335	rs10178946	ENSG00000162944	4.308205413	0.000146258	0.148926402	51.96170845
chr2	198188317	rs6719729	ENSG00000162944	4.308205413	0.000146258	0.148926402	51.96170845
chr20	16542573	rs6044166	ENSG00000089177	4.306145429	0.00014712	0.149573774	92.47795109
chr2	101056768	rs2121370	ENSG00000204634	4.301925466	0.000148903	0.151021929	123.1757089
chr2	29562904	rs3884503	ENSG00000171094	-4.301357317	0.000149144	0.151021929	-143.5544405
chr3	38420230	rs1002675	ENSG00000157036	-4.299544081	0.000149918	0.151021929	-22.7765905
chr3	38430443	rs7373805	ENSG00000157036	-4.299544081	0.000149918	0.151021929	-22.7765905
chr3	38430708	rs13074025	ENSG00000157036	-4.299544081	0.000149918	0.151021929	-22.7765905
chr3	38431535	rs4147025	ENSG00000157036	-4.299544081	0.000149918	0.151021929	-22.7765905
chr4	26060423	rs6818128	ENSG00000168214	4.297668983	0.000150722	0.15120949	456.8583653
chr4	26060794	rs13116206	ENSG00000168214	4.297668983	0.000150722	0.15120949	456.8583653
chr2	88256162	rs2292868	ENSG00000144115	-4.297507399	0.000150791	0.15120949	-148.7568551
chr12	31187486	rs10843894	ENSG00000013573	-4.295582065	0.000151622	0.15181161	-170.4594335
chr5	131760672	rs17689595	ENSG00000197375	4.292799389	0.00015283	0.152789603	610.909582
chr13	41457075	rs7336933	ENSG00000102763	-4.287341147	0.000155228	0.154861227	-196.8947468
chr11	5823202	rs11039272	ENSG00000132256	-4.286487102	0.000155607	0.154861227	-101.6116615
chr11	5823859	rs7938036	ENSG00000132256	-4.286487102	0.000155607	0.154861227	-101.6116615
chr2	169745316	rs9789747	ENSG00000081479	-4.282093266	0.000157568	0.156181676	-5046.089143
chr3	11249354	rs346087	ENSG00000197548	-4.281926019	0.000157644	0.156181676	-242.1009102
chr3	11259950	rs1666988	ENSG00000197548	-4.281926019	0.000157644	0.156181676	-242.1009102
chr12	10135638	rs6488253	ENSG00000172243	4.280716835	0.000158188	0.156486055	128.2532639
chr13	113835853	rs9525356	ENSG00000185989	4.279563811	0.000158709	0.156766251	168.6546578
chr14	30851326	rs10872851	ENSG00000129493	4.272435194	0.000161967	0.159744992	346.7415869
chr2	219219612	rs4674321	ENSG00000135912	4.270865918	0.000162692	0.160221488	74.84869685
chr2	219249300	rs2556388	ENSG00000135912	4.269120714	0.000163504	0.160541036	71.12729331
chr2	219251677	rs2710251	ENSG00000135912	4.269120714	0.000163504	0.160541036	71.12729331
chr20	19195594	rs6045943	ENSG00000185052	4.267805302	0.000164118	0.160766576	52.60826081
chr15	58528133	rs17270146	ENSG00000128915	4.266304032	0.000164821	0.160766576	166.3045081
chr15	58550071	rs12900881	ENSG00000128915	4.266304032	0.000164821	0.160766576	166.3045081
chr15	58551368	rs11071537	ENSG00000128915	4.266304032	0.000164821	0.160766576	166.3045081
chr18	8789294	rs563610	ENSG00000168502	4.265508197	0.000165195	0.160766576	117.3803393
chr18	8791884	rs518561	ENSG00000168502	4.265508197	0.000165195	0.160766576	117.3803393
chr3	53257343	rs4687718	ENSG00000163931	4.261799627	0.00016695	0.162181857	1080.319615
chr16	12045569	rs8051298	ENSG00000048471	4.261049819	0.000167307	0.162181857	363.2878591
chr5	81256979	rs542449	ENSG00000152348	4.260881571	0.000167387	0.162181857	42.38230967
chr5	81666080	rs6867982	ENSG00000205464	4.258400197	0.000168574	0.163092654	18.82354128
chr1	222112102	rs7535882	ENSG00000162909	4.251334241	0.000172	0.164256963	398.4216481
chr16	361724	rs413390	ENSG00000129925	4.250444106	0.000172437	0.164256963	776.669666
chr2	219222026	rs4674322	ENSG00000115568	4.249879898	0.000172714	0.164256963	91.07844286
chr1	148081947	rs3738319	ENSG00000184270	4.249608653	0.000172847	0.164256963	130.1192878
chr1	221976278	rs6685475	ENSG00000162909	4.249592656	0.000172855	0.164256963	458.6022751
chr1	1209998	rs2144440	ENSG00000078808	4.248937817	0.000173178	0.164256963	838.3567972
chr6	33755036	rs10947428	ENSG00000161896	4.248453817	0.000173417	0.164256963	141.7873761
chr6	33829911	rs9461905	ENSG00000161896	4.248453817	0.000173417	0.164256963	141.7873761
chr1	167936356	rs2298899	ENSG00000000460	4.24835764	0.000173464	0.164256963	50.64184493
chr1	167937712	rs964555	ENSG00000000460	4.24835764	0.000173464	0.164256963	50.64184493
chr1	167941834	rs4987301	ENSG00000000460	4.24835764	0.000173464	0.164256963	50.64184493
chr1	167961541	rs5356	ENSG00000000460	4.24835764	0.000173464	0.164256963	50.64184493
chr1	167963569	rs5368	ENSG00000000460	4.24835764	0.000173464	0.164256963	50.64184493
chr6	28409122	rs7772827	ENSG00000187626	4.247757816	0.000173761	0.164256963	36.22878136
chr6	28410762	rs1416920	ENSG00000187626	4.247757816	0.000173761	0.164256963	36.22878136
chr6	28424457	rs12180820	ENSG00000187626	4.247757816	0.000173761	0.164256963	36.22878136
chr7	7912925	rs4725047	ENSG00000219545	-4.246946334	0.000174162	0.164401304	-21.92859395
chr17	70376833	rs690418	ENSG00000109065	-4.242489747	0.000176386	0.166262131	-116.3735067
chr8	33412011	rs6982159	ENSG00000172728	4.241755611	0.000176755	0.166372195	60.78019845
chr6	28273078	rs1150689	ENSG00000137185	4.239965893	0.000177657	0.166745984	218.0913065
chr6	28274901	rs1233704	ENSG00000137185	4.239965893	0.000177657	0.166745984	218.0913065
chr1	91759621	rs6688261	ENSG00000097046	-4.236072742	0.000179636	0.168363921	-61.01107584
chr1	91739033	rs13447455	ENSG00000097046	-4.23396808	0.000180715	0.169030878	-77.0705785
chr11	7867316	rs11041644	ENSG00000182261	-4.233685954	0.00018086	0.169030878	-206.3953245
chr3	113356686	rs7622733	ENSG00000114529	4.232170375	0.000181642	0.16928167	67.12339863
chr3	113403806	rs9288938	ENSG00000114529	4.232170375	0.000181642	0.16928167	67.12339863
chr20	56412822	rs2268921	ENSG00000124164	4.22940985	0.000183073	0.170111454	182.0520561
chr1	63857925	rs2269260	ENSG00000079739	-4.229245341	0.000183159	0.170111454	-616.593195
chr11	70821227	rs1790348	ENSG00000172890	-4.226992238	0.000184337	0.170111454	-675.2566597
chr11	70823425	rs1044535	ENSG00000172890	-4.226992238	0.000184337	0.170111454	-675.2566597
chr11	70832800	rs1790334	ENSG00000172890	-4.226992238	0.000184337	0.170111454	-675.2566597
chr11	70863166	rs2186778	ENSG00000172890	-4.226992238	0.000184337	0.170111454	-675.2566597
chr11	70895607	rs2155425	ENSG00000172890	-4.226992238	0.000184337	0.170111454	-675.2566597
chr8	134408448	rs10095018	ENSG00000104419	4.222328833	0.000186797	0.17190151	3006.504642
chr8	134422814	rs6986484	ENSG00000104419	4.222328833	0.000186797	0.17190151	3006.504642
chr18	49998932	rs570867	ENSG00000101751	4.218087964	0.000189063	0.173744365	195.6151183
chr12	50149809	rs7294353	ENSG00000139629	4.21087414	0.00019298	0.17612926	1146.800706
chr11	26991012	rs1445325	ENSG00000129151	4.209517586	0.000193725	0.17612926	42.48539076
chr9	15520283	rs7871956	ENSG00000164989	-4.209170874	0.000193916	0.17612926	-198.5728676
chr2	113532468	rs2515391	ENSG00000136695	-4.2083391	0.000194375	0.17612926	-149.8976236
chr2	113536947	rs2515401	ENSG00000136695	-4.2083391	0.000194375	0.17612926	-149.8976236
chr2	113537000	rs1800930	ENSG00000136695	-4.2083391	0.000194375	0.17612926	-149.8976236
chr2	113537143	rs3180235	ENSG00000136695	-4.2083391	0.000194375	0.17612926	-149.8976236
chr2	113537203	rs2515403	ENSG00000136695	-4.2083391	0.000194375	0.17612926	-149.8976236
chr2	113538124	rs768627	ENSG00000136695	-4.2083391	0.000194375	0.17612926	-149.8976236
chr3	195835163	rs1675955	ENSG00000145014	-4.207963427	0.000194583	0.17612926	-48.60077707
chr2	113534036	rs1530551	ENSG00000136695	-4.207459062	0.000194862	0.17612926	-150.6520232
chr2	113536085	rs2252007	ENSG00000136695	-4.207459062	0.000194862	0.17612926	-150.6520232
chr19	2796583	rs758769	ENSG00000175691	4.20602446	0.000195657	0.176606713	23.18110127
chr11	116202275	rs2849174	ENSG00000137656	4.204837972	0.000196318	0.17696096	48.48260589
chr2	38813995	rs3097714	ENSG00000163214	-4.203689373	0.00019696	0.17729713	-117.7097071
chr2	120710390	rs6733204	ENSG00000115109	-4.202404331	0.00019768	0.177703101	-176.7418082
chr16	12044455	rs1703492	ENSG00000048471	-4.201310714	0.000198295	0.177912427	-355.9372302
chr4	186315318	rs13145878	ENSG00000164323	4.201031945	0.000198452	0.177912427	161.5354393
chr10	124183171	rs2280141	ENSG00000166033	4.196375485	0.000201094	0.179870193	6540.964116
chr7	134535066	rs10266018	ENSG00000122783	4.195726877	0.000201465	0.179870193	275.7679543
chr1	222691698	rs10799573	ENSG00000143771	-4.193585181	0.000202694	0.179870193	-50.39874477
chr2	37312215	rs3213745	ENSG00000115816	-4.193544804	0.000202717	0.179870193	-113.8470521
chr7	91906225	rs10281972	ENSG00000127993	-4.193149688	0.000202945	0.179870193	-46.72371097
chr7	91907100	rs4729042	ENSG00000127993	-4.193149688	0.000202945	0.179870193	-46.72371097
chr17	44400860	rs8078510	ENSG00000159210	-4.192569332	0.000203279	0.179870193	-38.8835834
chr2	120703342	rs6542573	ENSG00000115109	4.19234292	0.00020341	0.179870193	178.4930499
chr7	99585066	rs12878	ENSG00000221838	4.191958598	0.000203632	0.179870193	27.40808094
chr7	99588952	rs3736591	ENSG00000221838	-4.191958598	0.000203632	0.179870193	-27.40808094
chr2	44173759	rs6705336	ENSG00000138032	-4.191954333	0.000203635	0.179870193	-121.0476403
chr6	126272138	rs6911452	ENSG00000111911	-4.190270977	0.00020461	0.180490271	-141.5905752
chr9	122583824	rs2416800	ENSG00000095261	4.187312159	0.000206336	0.181474207	72.83880968
chr10	98361074	rs10882826	ENSG00000155629	-4.186463355	0.000206834	0.181474207	-1148.505814
chr17	42267899	rs9894638	ENSG00000073969	-4.186149423	0.000207018	0.181474207	-74.87079056
chr4	25026342	rs3816587	ENSG00000053900	4.185541271	0.000207376	0.181474207	139.8567863
chr4	25026469	rs10517073	ENSG00000053900	4.185541271	0.000207376	0.181474207	139.8567863
chr4	25028381	rs9174	ENSG00000053900	4.185541271	0.000207376	0.181474207	139.8567863
chr10	121754185	rs2065660	ENSG00000107651	-4.184807814	0.000207808	0.181611522	-192.291681
chr19	58880267	rs8106416	ENSG00000207599	-4.183881876	0.000208355	0.181659501	-28.24759058
chr1	108542588	rs594397	ENSG00000085491	-4.183395017	0.000208643	0.181659501	-168.5868009
chr3	107166782	rs1503920	ENSG00000114423	4.18331747	0.000208689	0.181659501	839.7949644
chr7	96463525	rs17657924	ENSG00000105880	-4.182410119	0.000209227	0.181887925	-32.37290343
chr4	186308926	rs11729551	ENSG00000109762	4.178859482	0.000211346	0.182835181	126.1929757
chr10	91075586	rs7095398	ENSG00000152778	4.177534804	0.000212141	0.182835181	111.2241885
chr11	32793939	rs7936055	ENSG00000135378	4.177429773	0.000212205	0.182835181	566.6387412
chr17	43592989	rs12947089	ENSG00000002919	-4.177051454	0.000212433	0.182835181	-37.68781654
chr10	91088180	rs4934475	ENSG00000152778	4.176491031	0.000212771	0.182835181	163.8200991
chr3	38055105	rs4389435	ENSG00000144677	4.1764337	0.000212805	0.182835181	186.6036876
chr16	55548863	rs183130	ENSG00000087237	-4.175939058	0.000213104	0.182835181	-46.09751186
chr16	55550824	rs3764261	ENSG00000087237	-4.175939058	0.000213104	0.182835181	-46.09751186
chr3	52849024	rs11626	ENSG00000163935	-4.175382141	0.000213441	0.182835181	-101.199664
chr1	180712811	rs4271175	ENSG00000135821	-4.174886045	0.000213742	0.182835181	-2698.596809
chr5	96230010	rs2549778	ENSG00000164308	4.174422694	0.000214023	0.182835181	538.6509826
chr11	125575051	rs574198	ENSG00000110074	-4.173956827	0.000214306	0.182835181	-65.27588267
chr11	125586546	rs587891	ENSG00000110074	-4.173956827	0.000214306	0.182835181	-65.27588267
chr11	125669558	rs625413	ENSG00000110074	-4.173956827	0.000214306	0.182835181	-65.27588267
chr1	9727280	rs7550295	ENSG00000171603	4.172145086	0.00021541	0.182835181	715.7798183
chr6	30996139	rs2249464	ENSG00000137411	-4.171864665	0.000215581	0.182835181	-62.82523731
chr6	30997239	rs2517467	ENSG00000137411	-4.171864665	0.000215581	0.182835181	-62.82523731
chr6	30998849	rs753725	ENSG00000137411	-4.171864665	0.000215581	0.182835181	-62.82523731
chr6	31008643	rs2844651	ENSG00000137411	-4.171864665	0.000215581	0.182835181	-62.82523731
chr12	10951962	rs1015442	ENSG00000212127	4.170154012	0.00021663	0.18325335	29.47376625
chr12	10952388	rs1015443	ENSG00000212127	4.170154012	0.00021663	0.18325335	29.47376625
chr11	5916612	rs7946713	ENSG00000132256	4.169547321	0.000217003	0.183333893	117.0056106
chr18	29427525	rs4344827	ENSG00000141431	4.167709458	0.000218137	0.184056277	117.4063856
chr1	39064295	rs6690335	ENSG00000116954	4.16682515	0.000218685	0.184160428	146.6677982
chr19	5795536	rs778986	ENSG00000031823	4.165959158	0.000219222	0.184160428	71.44199817
chr19	5795648	rs812936	ENSG00000031823	4.165959158	0.000219222	0.184160428	71.44199817
chr19	63692085	rs4801273	ENSG00000131849	-4.16493635	0.000219859	0.184160428	-41.85774627
chr2	38952268	rs3099943	ENSG00000163214	-4.162060184	0.000221659	0.184160428	-117.4909846
chr4	77142012	rs10336	ENSG00000138744	4.161570152	0.000221967	0.184160428	55.22407514
chr4	77143957	rs10031452	ENSG00000138744	4.161570152	0.000221967	0.184160428	55.22407514
chr4	77161323	rs8878	ENSG00000138744	4.161570152	0.000221967	0.184160428	55.22407514
chr4	77171903	rs11097212	ENSG00000138744	4.161570152	0.000221967	0.184160428	55.22407514
chr4	77174430	rs10017431	ENSG00000138744	4.161570152	0.000221967	0.184160428	55.22407514
chr4	77174938	rs6532111	ENSG00000138744	4.161570152	0.000221967	0.184160428	55.22407514
chr4	77175552	rs4859415	ENSG00000138744	4.161570152	0.000221967	0.184160428	55.22407514
chr4	77176997	rs6532114	ENSG00000138744	4.161570152	0.000221967	0.184160428	55.22407514
chr11	5918111	rs11039767	ENSG00000132256	4.160569318	0.000222598	0.184160428	103.5506391
chr5	71719641	rs9293289	ENSG00000113048	4.160523267	0.000222627	0.184160428	130.4313791
chr2	241714171	rs740393	ENSG00000122085	-4.15992471	0.000223005	0.184160428	-54.15418221
chr2	241714297	rs2240541	ENSG00000122085	-4.15992471	0.000223005	0.184160428	-54.15418221
chr16	73684404	rs7501201	ENSG00000166816	4.15688751	0.000224933	0.185007887	103.759144
chr16	73701765	rs15819	ENSG00000166816	4.15688751	0.000224933	0.185007887	103.759144
chr13	110180265	rs7999702	ENSG00000134905	-4.156811582	0.000224982	0.185007887	-79.2719752
chr10	52740561	rs3862580	ENSG00000185532	4.156478219	0.000225194	0.185007887	156.817409
chr5	149412806	rs1062069	ENSG00000113716	4.15610403	0.000225433	0.185007887	380.4018897
chr4	26048320	rs10805262	ENSG00000168214	4.155407718	0.000225879	0.185143071	400.5660552
chr3	11372417	rs2594972	ENSG00000197548	-4.154839157	0.000226243	0.185146441	-240.0366158
chr2	238925340	rs2572858	ENSG00000065802	-4.153926479	0.000226829	0.185146441	-49.03235213
chr8	79725727	rs11781853	ENSG00000104427	-4.153374537	0.000227184	0.185146441	-209.6352149
chr8	79726742	rs11782836	ENSG00000104427	-4.153374537	0.000227184	0.185146441	-209.6352149
chr6	30995759	rs13208420	ENSG00000137411	-4.153216343	0.000227286	0.185146441	-62.72500967
chr12	13029743	rs704228	ENSG00000183935	-4.15253563	0.000227725	0.185147858	-26.05123196
chr3	42611145	rs4549	ENSG00000114857	-4.152343368	0.000227849	0.185147858	-766.9358636
chr5	81283137	rs1542596	ENSG00000152348	4.149481842	0.000229704	0.186115639	40.45088446
chr1	210781078	rs599028	ENSG00000162772	-4.14804503	0.000230641	0.186115639	-777.9400411
chr2	241681381	rs16843245	ENSG00000122085	-4.147904938	0.000230732	0.186115639	-58.00846163
chr2	241681434	rs3815292	ENSG00000122085	-4.147904938	0.000230732	0.186115639	-58.00846163
chr2	241687871	rs3796093	ENSG00000122085	-4.147904938	0.000230732	0.186115639	-58.00846163
chr2	241715503	rs2240544	ENSG00000122085	-4.147904938	0.000230732	0.186115639	-58.00846163
chr14	63486651	rs2781426	ENSG00000054654	4.147003071	0.000231322	0.186136656	8836.678761
chr14	63502323	rs945029	ENSG00000054654	4.147003071	0.000231322	0.186136656	8836.678761
chr16	70786007	rs3852789	ENSG00000140829	-4.14593401	0.000232024	0.18626752	-223.9909044
chr21	40487282	rs2837481	ENSG00000171587	4.145895021	0.00023205	0.18626752	50.60758743
chr16	80504214	rs4306504	ENSG00000197943	-4.14485595	0.000232734	0.186365453	-158.6415023
chrX	3659810	rs12688330	ENSG00000183943	-4.144186584	0.000233175	0.186365453	-184.328115
chr11	5878798	rs10160336	ENSG00000132256	4.143710651	0.00023349	0.186365453	130.8779296
chr9	35001305	rs4879852	ENSG00000137094	-4.143568504	0.000233584	0.186365453	-57.31186219
chr9	35039508	rs7048389	ENSG00000137094	-4.143568504	0.000233584	0.186365453	-57.31186219
chr6	42206165	rs9471779	ENSG00000137413	4.143118503	0.000233882	0.18636722	83.39487874
chr14	68798651	rs7141424	ENSG00000081177	4.140767635	0.000235444	0.18636722	35.63091296
chrX	132330686	rs17000443	ENSG00000076716	4.140429173	0.00023567	0.18636722	153.3437134
chr5	131704218	rs1050152	ENSG00000197536	4.139725956	0.00023614	0.18636722	71.6625033
chr2	238021534	rs7602387	ENSG00000115648	-4.139006924	0.000236621	0.18636722	-85.80346435
chr2	238030267	rs12469894	ENSG00000115648	-4.139006924	0.000236621	0.18636722	-85.80346435
chr2	238033469	rs9287620	ENSG00000115648	-4.139006924	0.000236621	0.18636722	-85.80346435
chr2	238033489	rs10445707	ENSG00000115648	-4.139006924	0.000236621	0.18636722	-85.80346435
chr2	238051967	rs7584330	ENSG00000115648	-4.139006924	0.000236621	0.18636722	-85.80346435
chr16	73193133	rs4887776	ENSG00000168411	4.138837688	0.000236734	0.18636722	113.17452
chr17	44695152	rs917054	ENSG00000173868	4.13852219	0.000236946	0.18636722	45.6909622
chr3	45427582	rs854208	ENSG00000011376	4.138478268	0.000236975	0.18636722	109.3349708
chr11	32732178	rs11031964	ENSG00000135378	4.137759558	0.000237458	0.186524559	555.096083
chr8	91625493	rs2187982	ENSG00000180694	-4.136308113	0.000238436	0.187069981	-180.6346886
chr2	39923168	rs4670978	ENSG00000138050	-4.134028291	0.00023998	0.187149522	-36.05889236
chr2	39928407	rs13430309	ENSG00000138050	-4.134028291	0.00023998	0.187149522	-36.05889236
chr1	244896239	rs4130648	ENSG00000143653	4.133963292	0.000240024	0.187149522	331.0199896
chr1	244896496	rs3795472	ENSG00000143653	4.133963292	0.000240024	0.187149522	331.0199896
chr1	244896916	rs3795471	ENSG00000143653	4.133963292	0.000240024	0.187149522	331.0199896
chr11	120742582	rs10790445	ENSG00000137642	-4.133301631	0.000240474	0.187149522	-317.1007259
chr12	1859675	rs740458	ENSG00000006831	-4.133230101	0.000240523	0.187149522	-111.1363338
chr9	19101636	rs12338361	ENSG00000147872	4.132482962	0.000241032	0.187324859	5339.898206
chr9	17420610	rs1953105	ENSG00000044459	-4.130802365	0.000242182	0.187996676	-55.57711636
chr4	42333943	rs898500	ENSG00000124406	4.130043424	0.000242702	0.188179564	188.3285389
chr14	23948210	rs12437434	ENSG00000129467	4.129417542	0.000243133	0.188291952	1037.488663
chr2	37030761	rs6712744	ENSG00000008869	4.126785831	0.00024495	0.189477191	228.2788808
chr12	10090524	rs10505747	ENSG00000172243	4.125579597	0.000245788	0.18990243	268.0780589
chr5	128277155	rs2522378	ENSG00000113396	-4.121951495	0.000248324	0.19097585	-138.5364617
chr5	128278378	rs2577472	ENSG00000113396	-4.121951495	0.000248324	0.19097585	-138.5364617
chr5	128289314	rs2577487	ENSG00000113396	-4.121951495	0.000248324	0.19097585	-138.5364617
chr5	108700845	rs246105	ENSG00000198961	4.121935961	0.000248335	0.19097585	448.4655538
chr3	69851686	rs4855446	ENSG00000187098	-4.120579823	0.000249289	0.19148678	-38.05658551
chr14	30973911	rs11156673	ENSG00000129493	4.119023861	0.000250389	0.191884722	385.9913798
chr14	30988708	rs8012658	ENSG00000129493	4.119023861	0.000250389	0.191884722	385.9913798
chr5	138433977	rs7701116	ENSG00000120725	4.11810724	0.000251039	0.192159708	290.0595862
chr8	33475616	rs6468171	ENSG00000172728	4.116352393	0.000252288	0.19262912	63.43034721
chr14	94882230	rs4641666	ENSG00000165959	4.116261391	0.000252353	0.19262912	727.47896
chr16	12006358	rs6498261	ENSG00000048471	4.115925025	0.000252593	0.19262912	358.2367839
chr4	77174253	rs7436646	ENSG00000138744	4.115607792	0.00025282	0.19262912	54.95082881
chr2	38818035	rs3097713	ENSG00000163214	-4.114611823	0.000253533	0.192949668	-114.6252161
chr17	1404589	rs16948748	ENSG00000167703	-4.113398651	0.000254405	0.193389728	-19602.49514
chr19	48704719	rs2682578	ENSG00000176531	4.112489205	0.00025506	0.193664604	55.57723129
chr5	667963	rs1697952	ENSG00000112877	4.112025024	0.000255395	0.193696075	74.71088272
chr11	5834485	rs12417880	ENSG00000132256	-4.10898764	0.000257598	0.19392775	-100.130991
chr11	5856438	rs10838779	ENSG00000132256	-4.10898764	0.000257598	0.19392775	-100.130991
chr11	5862867	rs11823842	ENSG00000132256	-4.10898764	0.000257598	0.19392775	-100.130991
chr12	108373161	rs1477117	ENSG00000151148	4.107560055	0.000258639	0.19392775	573.2976311
chr12	108378411	rs2302706	ENSG00000151148	4.107560055	0.000258639	0.19392775	573.2976311
chr12	108400110	rs1045582	ENSG00000151148	4.107560055	0.000258639	0.19392775	573.2976311
chr12	108457680	rs4766609	ENSG00000151148	4.107560055	0.000258639	0.19392775	573.2976311
chr12	108458534	rs14863	ENSG00000151148	4.107560055	0.000258639	0.19392775	573.2976311
chr12	108458574	rs1045263	ENSG00000151148	4.107560055	0.000258639	0.19392775	573.2976311
chr12	108503720	rs2287218	ENSG00000151148	4.107560055	0.000258639	0.19392775	573.2976311
chr12	107588086	rs1362614	ENSG00000110880	-4.106453074	0.00025945	0.194314759	-554.6120131
chr7	134535066	rs10266018	ENSG00000105875	4.105080768	0.000260458	0.194848833	448.9716987
chr8	27383937	rs2565065	ENSG00000120915	-4.1016042	0.00026303	0.196317552	-69.65137059
chr12	29326882	rs1006410	ENSG00000064763	-4.101222417	0.000263314	0.196317552	-138.8557258
chr12	29360254	rs2288128	ENSG00000064763	-4.101222417	0.000263314	0.196317552	-138.8557258
chr2	191431964	rs6741418	ENSG00000115419	4.100309535	0.000263994	0.196602514	637.6419188
chr5	128282955	rs2526256	ENSG00000113396	-4.099135243	0.000264872	0.196739269	-126.637019
chr5	149426179	rs7719910	ENSG00000113716	4.098858619	0.000265079	0.196739269	340.9929873
chr19	21413220	rs951162	ENSG00000196268	4.098599127	0.000265273	0.196739269	46.41433886
chr14	77136414	rs2299927	ENSG00000100596	4.098469385	0.000265371	0.196739269	567.8119897
chr8	102549324	rs10102933	ENSG00000083307	-4.097562735	0.000266051	0.197022548	-1965.079951
chr4	8554259	rs1949733	ENSG00000155275	4.096385254	0.000266938	0.197457494	124.2728914
chr2	38959285	rs4670899	ENSG00000163214	-4.094061309	0.000268696	0.198535588	-111.3758718
chr12	29326942	rs1006409	ENSG00000064763	-4.093563051	0.000269075	0.198592843	-120.6941503
chr1	181421928	rs2276543	ENSG00000157064	-4.092647832	0.000269771	0.198884469	-127.9791706
chr1	234551276	rs7521930	ENSG00000086619	-4.091152096	0.000270914	0.199289671	-65.44138025
chr1	109872077	rs532623	ENSG00000181754	4.091137035	0.000270925	0.199289671	141.9447938
chr16	73243667	rs9923145	ENSG00000168411	4.089332899	0.000272309	0.200084696	106.0190183
chr17	1405905	rs4300718	ENSG00000167703	-4.088079154	0.000273275	0.200571049	-7293.062093
chr19	5802800	rs2306969	ENSG00000031823	4.086490253	0.000274504	0.201249161	60.26501861
chr17	45984457	rs8065903	ENSG00000006282	4.083732898	0.000276649	0.201722668	81.48675772
chr17	45988737	rs1460211	ENSG00000006282	4.083732898	0.000276649	0.201722668	81.48675772
chr5	133239389	rs2640684	ENSG00000213585	-4.083452955	0.000276868	0.201722668	-98.26691036
chr1	91763075	rs12125947	ENSG00000097046	-4.082811761	0.00027737	0.201722668	-63.56171585
chr1	91776507	rs17501381	ENSG00000097046	-4.082811761	0.00027737	0.201722668	-63.56171585
chr1	37796640	rs4653300	ENSG00000163877	4.082218203	0.000277835	0.201722668	69.98659261
chr1	37807872	rs10908355	ENSG00000163877	4.082218203	0.000277835	0.201722668	69.98659261
chr8	2879211	rs11784845	ENSG00000183117	-4.081930217	0.000278061	0.201722668	-293.6179179
chr19	62555725	rs12709968	ENSG00000186230	4.081759916	0.000278195	0.201722668	23.6955116
chr4	52401027	rs10012987	ENSG00000109184	-4.081703389	0.000278239	0.201722668	-38.35542427
chr3	46595617	rs11130097	ENSG00000178038	-4.081355239	0.000278513	0.201722668	-367.3630956
chr1	244925805	rs10802434	ENSG00000143653	-4.077880654	0.000281258	0.203471791	-308.9566421
chr8	33510922	rs7842778	ENSG00000172728	4.076943555	0.000282003	0.203471791	60.83759964
chr6	159336432	rs2092540	ENSG00000130363	4.07669567	0.0002822	0.203471791	31.341171
chr2	206809691	rs726165	ENSG00000183671	4.075974136	0.000282775	0.203471791	73.72303466
chr2	206824694	rs1362467	ENSG00000183671	4.075974136	0.000282775	0.203471791	73.72303466
chr12	10156362	rs1001449	ENSG00000172243	4.075191119	0.000283401	0.203471791	168.7778579
chr1	191350668	rs10733078	ENSG00000116747	-4.073489535	0.000284765	0.203471791	-469.9118368
chr6	33783620	rs2281829	ENSG00000161896	4.073432547	0.000284811	0.203471791	94.61507731
chr16	1548178	rs2235641	ENSG00000100726	-4.073347101	0.000284879	0.203471791	-140.9534124
chr21	37304193	rs1984354	ENSG00000159267	4.072762718	0.000285349	0.203471791	172.7626279
chr15	38107559	rs17722526	ENSG00000140319	4.07192929	0.000286021	0.203471791	91.71986457
chr1	46450505	rs12141928	ENSG00000085998	4.070843141	0.000286899	0.203471791	469.4160671
chr6	28295079	rs1736891	ENSG00000187626	4.070252236	0.000287378	0.203471791	26.62777335
chr6	28305583	rs1150707	ENSG00000187626	4.070252236	0.000287378	0.203471791	26.62777335
chr6	28306260	rs1233713	ENSG00000187626	4.070252236	0.000287378	0.203471791	26.62777335
chr6	28309116	rs7206	ENSG00000187626	4.070252236	0.000287378	0.203471791	26.62777335
chr6	28374127	rs2142730	ENSG00000187626	4.070252236	0.000287378	0.203471791	26.62777335
chr6	28400685	rs9301	ENSG00000187626	4.070252236	0.000287378	0.203471791	26.62777335
chr6	28402529	rs853684	ENSG00000187626	4.070252236	0.000287378	0.203471791	26.62777335
chr14	57658066	rs17832861	ENSG00000139971	4.069860017	0.000287696	0.203471791	287.16854
chr3	42281449	rs11571842	ENSG00000187094	4.06932309	0.000288132	0.203471791	106.3966156
chr6	151848031	rs9479050	ENSG00000155906	4.069081464	0.000288329	0.203471791	43.49972315
chr6	151857787	rs1971255	ENSG00000155906	4.069081464	0.000288329	0.203471791	43.49972315
chr6	151859685	rs17081325	ENSG00000155906	4.069081464	0.000288329	0.203471791	43.49972315
chr1	109882332	rs1434285	ENSG00000181754	4.064785717	0.000291844	0.205474108	161.4412214
chr12	119662160	rs9204	ENSG00000175970	4.064511137	0.00029207	0.205474108	78.53402053
chr9	5483994	rs12338205	ENSG00000120217	-4.064085341	0.000292421	0.205474108	-1045.529625
chr9	5487531	rs12376596	ENSG00000120217	-4.064085341	0.000292421	0.205474108	-1045.529625
chr14	80502299	rs179247	ENSG00000100629	4.063398669	0.000292987	0.205474108	63.74806738
chr11	125797806	rs4937128	ENSG00000110080	4.063341883	0.000293034	0.205474108	1524.298734
chr2	37333259	rs10184179	ENSG00000115816	-4.061496347	0.000294563	0.20627496	-110.9547934
chr2	38957495	rs3923144	ENSG00000163214	-4.06000543	0.000295804	0.20627496	-110.2846367
chr6	28204258	rs1654774	ENSG00000137185	4.059533807	0.000296198	0.20627496	136.051524
chr3	189875746	rs7646105	ENSG00000145012	4.058956914	0.00029668	0.20627496	690.3807625
chr6	31001810	rs2532938	ENSG00000137411	4.058577759	0.000296998	0.20627496	73.24756683
chr10	120972345	rs7093673	ENSG00000183605	4.058249017	0.000297273	0.20627496	31.76102358
chr13	42447586	rs9533328	ENSG00000133106	4.0580499	0.00029744	0.20627496	132.4479144
chr12	13049189	rs1291357	ENSG00000183935	-4.057434936	0.000297956	0.20627496	-23.66492057
chr22	40882818	rs6519313	ENSG00000198951	-4.057429948	0.00029796	0.20627496	-260.6370384
chr13	110196858	rs6492309	ENSG00000134905	-4.057151437	0.000298194	0.20627496	-77.87467326
chr13	110204397	rs9521926	ENSG00000134905	-4.057151437	0.000298194	0.20627496	-77.87467326
chr11	120743665	rs1560407	ENSG00000137642	-4.057096322	0.000298241	0.20627496	-316.5134584
chr11	120744515	rs10750191	ENSG00000137642	-4.057096322	0.000298241	0.20627496	-316.5134584
chr2	191543840	rs3771300	ENSG00000115419	4.055325687	0.000299733	0.207090082	384.4051325
chr1	25877946	rs7533178	ENSG00000117643	-4.054945862	0.000300054	0.207095075	-19569.52813
chr14	71460441	rs36341	ENSG00000182732	-4.054009741	0.000300847	0.20742529	-37.27411463
chr22	40746641	rs133337	ENSG00000100167	-4.051751352	0.000302768	0.208531927	-71.87023976
chr7	138319907	rs545722	ENSG00000122778	-4.051026485	0.000303387	0.208740476	-775.0630329
chr2	44173237	rs4953063	ENSG00000138032	4.050419253	0.000303907	0.208880186	79.72284558
chr10	30463891	rs11007913	ENSG00000165757	-4.049616499	0.000304595	0.209103419	-802.3362137
chr1	91738437	rs13447450	ENSG00000097046	-4.049051045	0.000305081	0.209103419	-75.95486517
chr5	64135569	rs725128	ENSG00000153015	-4.048371198	0.000305666	0.209103419	-28.61641309
chr3	11267682	rs346076	ENSG00000197548	-4.047897471	0.000306074	0.209103419	-239.4995031
chr22	44309926	rs2071938	ENSG00000077942	4.047885618	0.000306084	0.209103419	33590.7609
chr15	38487313	rs10518693	ENSG00000128928	4.047822769	0.000306139	0.209103419	135.4921695
chr2	38833735	rs13024811	ENSG00000163214	-4.047230098	0.00030665	0.209103419	-114.0315686
chr20	60942831	rs3664	ENSG00000101193	4.046362571	0.000307401	0.209103419	59.46823235
chr20	60943041	rs1046789	ENSG00000101193	4.046362571	0.000307401	0.209103419	59.46823235
chr20	60959230	rs2294996	ENSG00000101193	4.046362571	0.000307401	0.209103419	59.46823235
chr1	46450505	rs12141928	ENSG00000132128	4.044314539	0.000309179	0.210096826	583.1011976
chr3	14455209	rs9683047	ENSG00000131389	-4.040899906	0.000312168	0.211909172	-760.4629537
chr3	147408262	rs17349248	ENSG00000114698	-4.04002524	0.000312938	0.212010216	-225.5286768
chr1	16388392	rs6656611	ENSG00000142627	-4.039933414	0.000313019	0.212010216	-361.355505
chr6	52563505	rs3823034	ENSG00000096093	-4.038858187	0.000313968	0.212010216	-105.6617097
chr22	40718787	rs133299	ENSG00000100167	-4.038734235	0.000314078	0.212010216	-71.26211963
chr4	171114508	rs6553477	ENSG00000198948	-4.038545635	0.000314244	0.212010216	-696.4270325
chr4	171120080	rs13137856	ENSG00000198948	-4.038545635	0.000314244	0.212010216	-696.4270325
chr1	210801617	rs493894	ENSG00000162772	-4.036836561	0.00031576	0.212492924	-738.0401192
chr17	7046123	rs929229	ENSG00000170291	-4.03665043	0.000315926	0.212492924	-41.09708409
chr17	7049230	rs1875673	ENSG00000170291	-4.03665043	0.000315926	0.212492924	-41.09708409
chr17	70881016	rs959260	ENSG00000177885	-4.03409824	0.000318204	0.213807492	-217.5407297
chr10	104613568	rs9527	ENSG00000166275	-4.031859722	0.000320216	0.214940308	-121.8417376
chr6	28392700	rs16893947	ENSG00000137185	4.030808045	0.000321166	0.215089442	234.4199196
chr10	728630	rs1750792	ENSG00000180525	-4.029638236	0.000322225	0.215089442	-138.6763104
chr5	131798703	rs2188962	ENSG00000197536	4.029584653	0.000322273	0.215089442	69.60770589
chr5	131812292	rs12521868	ENSG00000197536	4.029584653	0.000322273	0.215089442	69.60770589
chr5	131832245	rs2248116	ENSG00000197536	4.029584653	0.000322273	0.215089442	69.60770589
chr9	139037415	rs35902749	ENSG00000148362	4.027547439	0.000324127	0.215089442	292.6782421
chr9	139041634	rs34496415	ENSG00000148362	4.027547439	0.000324127	0.215089442	292.6782421
chr9	139047003	rs12551220	ENSG00000148362	4.027547439	0.000324127	0.215089442	292.6782421
chr9	139055962	rs13289619	ENSG00000148362	4.027547439	0.000324127	0.215089442	292.6782421
chr9	139078466	rs34755670	ENSG00000148362	4.027547439	0.000324127	0.215089442	292.6782421
chr16	83112820	rs11866096	ENSG00000140950	-4.027517275	0.000324154	0.215089442	-377.340887
chr9	15285505	rs570474	ENSG00000155158	-4.02730259	0.00032435	0.215089442	-39.77778889
chr12	131185052	rs12320530	ENSG00000185684	-4.024979904	0.000326477	0.216282607	-168.8912901
chr11	77012984	rs11237244	ENSG00000178301	4.02462264	0.000326806	0.216283001	66.56212211
chr1	95157258	rs859040	ENSG00000143036	4.023228969	0.00032809	0.216915263	50.33482358
chr12	7236069	rs12424618	ENSG00000139182	-4.021429452	0.000329755	0.217798069	-202.1449881
chr3	38574041	rs6793245	ENSG00000157036	-4.020470482	0.000330646	0.218168075	-27.49878923
chr19	49175534	rs11673170	ENSG00000124459	-4.019257706	0.000331776	0.218694983	-64.05020381
chr5	131630064	rs1007602	ENSG00000131435	4.018122842	0.000332837	0.21917529	131.7572072
chr9	17388404	rs4961557	ENSG00000044459	-4.014254445	0.000336478	0.221352042	-54.02853747
chr5	96140949	rs149078	ENSG00000164308	4.013561052	0.000337135	0.221563186	711.172466
chr4	171116624	rs6821170	ENSG00000198948	-4.013042663	0.000337626	0.221606483	-745.2466594
chr2	9979043	rs2357391	ENSG00000115750	4.012147681	0.000338477	0.221606483	151.1429061
chr6	33797498	rs2966	ENSG00000161896	4.01207757	0.000338544	0.221606483	90.35525919
chr6	33807877	rs4713671	ENSG00000161896	4.01207757	0.000338544	0.221606483	90.35525919
chr12	10920782	rs10743932	ENSG00000212127	4.008900483	0.000341581	0.223373299	28.60448405
chr9	14760825	rs7860370	ENSG00000175893	4.007885546	0.000342557	0.223789755	294.6058879
chr2	120717587	rs4848580	ENSG00000115109	4.006622879	0.000343776	0.224231139	157.789365
chr12	6860809	rs10849531	ENSG00000111671	4.006480873	0.000343913	0.224231139	74.80459939
chr16	3663249	rs12444804	ENSG00000126602	4.005583953	0.000344781	0.224575254	90.54060254
chr1	227816659	rs7547607	ENSG00000135763	4.003995529	0.000346324	0.225357649	135.7808836
chr12	108464649	rs7486178	ENSG00000151148	-4.003308346	0.000346993	0.225570847	-422.3874184
chr2	241717641	rs2058062	ENSG00000115687	4.002329463	0.000347949	0.22587141	87.11405513
chr3	133929026	rs7622700	ENSG00000113971	-4.002134071	0.00034814	0.22587141	-187.7968167
chr4	42140836	rs6855691	ENSG00000124406	-4.000474934	0.000349767	0.226704033	-207.1957575
chr21	37259066	rs1571702	ENSG00000159267	3.997897729	0.000352309	0.227728378	170.5295058
chr6	49520392	rs9473558	ENSG00000146085	3.997178006	0.000353022	0.227728378	53.31774451
chr6	49539528	rs3806988	ENSG00000146085	3.997178006	0.000353022	0.227728378	53.31774451
chr6	49547763	rs4267943	ENSG00000146085	3.997178006	0.000353022	0.227728378	53.31774451
chr8	17033326	rs10093037	ENSG00000104219	3.99712654	0.000353073	0.227728378	78.7815993
chr2	37292496	rs1137437	ENSG00000115816	-3.995950163	0.000354242	0.228259084	-108.6860292
chr5	6761483	rs4701750	ENSG00000112941	3.994309002	0.000355879	0.228628383	132.8075255
chr14	94881509	rs17784060	ENSG00000165959	-3.994174858	0.000356013	0.228628383	-876.311849
chr1	45582677	rs9429072	ENSG00000132773	3.993030211	0.000357159	0.228628383	39.50144604
chr1	45592075	rs9429076	ENSG00000132773	3.993030211	0.000357159	0.228628383	39.50144604
chr1	45645249	rs781226	ENSG00000132773	3.993030211	0.000357159	0.228628383	39.50144604
chr4	25024204	rs1993602	ENSG00000053900	-3.991877545	0.000358317	0.228628383	-143.3381674
chr8	118923010	rs10103003	ENSG00000182197	3.990481171	0.000359725	0.228628383	195.2288202
chr11	74203500	rs4483614	ENSG00000166435	3.990134044	0.000360076	0.228628383	217.9311236
chr11	74231482	rs2298746	ENSG00000166435	3.990134044	0.000360076	0.228628383	217.9311236
chr22	22644005	rs1006771	ENSG00000099977	-3.989303119	0.000360917	0.228628383	-27.964692
chr18	8887321	rs631729	ENSG00000168502	-3.988146767	0.000362091	0.228628383	-83.72287386
chr6	5117008	rs12661523	ENSG00000214113	3.987797451	0.000362446	0.228628383	19.22243812
chr12	10927250	rs10492098	ENSG00000111215	3.987620363	0.000362627	0.228628383	33.47231321
chr4	186308062	rs7675110	ENSG00000109762	3.987203519	0.000363051	0.228628383	126.1234296
chr1	145597285	rs33965274	ENSG00000162836	-3.986749738	0.000363514	0.228628383	-23.9999044
chr4	52479435	rs6852236	ENSG00000109184	-3.985983348	0.000364297	0.228628383	-38.62894677
chr4	52493381	rs1996617	ENSG00000109184	-3.985983348	0.000364297	0.228628383	-38.62894677
chr4	52505064	rs6829655	ENSG00000109184	-3.985983348	0.000364297	0.228628383	-38.62894677
chr4	52525201	rs11735705	ENSG00000109184	-3.985983348	0.000364297	0.228628383	-38.62894677
chr4	52554913	rs1519588	ENSG00000109184	-3.985983348	0.000364297	0.228628383	-38.62894677
chr4	52562194	rs7695726	ENSG00000109184	-3.985983348	0.000364297	0.228628383	-38.62894677
chr4	52566651	rs4610396	ENSG00000109184	-3.985983348	0.000364297	0.228628383	-38.62894677
chr7	7916237	rs10243568	ENSG00000219545	-3.985956461	0.000364325	0.228628383	-20.25173124
chr2	201953489	rs3795966	ENSG00000115993	-3.98557867	0.000364711	0.228628383	-183.6200781
chr2	201960783	rs2244438	ENSG00000115993	-3.98557867	0.000364711	0.228628383	-183.6200781
chr2	201972400	rs13022344	ENSG00000115993	-3.98557867	0.000364711	0.228628383	-183.6200781
chr2	201993345	rs4507084	ENSG00000115993	-3.98557867	0.000364711	0.228628383	-183.6200781
chr2	202024004	rs2540449	ENSG00000115993	-3.98557867	0.000364711	0.228628383	-183.6200781
chr10	98964452	rs12778761	ENSG00000213390	3.98535201	0.000364943	0.228628383	60.98681959
chr11	86714432	rs10898669	ENSG00000166575	-3.985091971	0.00036521	0.228628383	-182.8977044
chr6	42260311	rs3749920	ENSG00000137413	3.984232599	0.000366092	0.228963377	155.6245323
chr2	231516535	rs4973353	ENSG00000135916	3.983019549	0.000367341	0.229526793	211.1473908
chr1	166006484	rs6680341	ENSG00000198771	3.98210454	0.000368285	0.229899345	98.8886935
chr2	113537050	rs2515402	ENSG00000136695	-3.980715157	0.000369724	0.23057946	-153.6719841
chr21	37366760	rs2298682	ENSG00000182670	3.978627144	0.000371897	0.231715563	696.8040118
chr9	131597031	rs7025992	ENSG00000148344	3.978050483	0.0003725	0.231871877	73.67413629
chr9	122589848	rs7026635	ENSG00000095261	3.977493276	0.000373083	0.232015825	85.73510224
chr15	48195316	rs11853146	ENSG00000104043	3.976280022	0.000374355	0.232337016	375.1438255
chr3	144086605	rs11718990	ENSG00000144935	3.976043558	0.000374603	0.232337016	35.96070806
chr3	42563826	rs342521	ENSG00000114857	-3.975993961	0.000374655	0.232337016	-743.9945456
chr2	133232332	rs1430626	ENSG00000176771	-3.973686581	0.000377089	0.233626358	-56.87685236
chr17	44325508	rs1800632	ENSG00000159210	-3.972092643	0.000378778	0.23363624	-37.427021
chr7	29399003	rs4719971	ENSG00000106069	3.97197365	0.000378905	0.23363624	185.5702151
chr8	33461560	rs2037213	ENSG00000172728	3.971837331	0.00037905	0.23363624	60.46449165
chr8	33477812	rs8685	ENSG00000172728	3.971837331	0.00037905	0.23363624	60.46449165
chr14	63425173	rs17750888	ENSG00000054654	3.971199692	0.000379728	0.23363624	8933.964001
chr14	63447838	rs3818773	ENSG00000054654	3.971199692	0.000379728	0.23363624	8933.964001
chr2	69546509	rs9309428	ENSG00000198380	3.971113005	0.000379821	0.23363624	1605.393847
chr15	38892949	rs3736286	ENSG00000166140	3.971003661	0.000379937	0.23363624	73.33844561
chr11	77066668	rs12286317	ENSG00000178301	3.970389331	0.000380592	0.233821254	65.52477857
chr13	32604178	rs626326	ENSG00000133116	-3.969362639	0.00038169	0.234102706	-227.1562962
chr5	52164929	rs1391984	ENSG00000152684	3.968782844	0.000382311	0.234102706	181.56242
chr2	238043214	rs7582828	ENSG00000115648	-3.968634937	0.00038247	0.234102706	-86.07395239
chr2	238045010	rs10929235	ENSG00000115648	-3.968634937	0.00038247	0.234102706	-86.07395239
chr6	31439807	rs2523554	ENSG00000204525	3.966850731	0.000384388	0.235058929	1686.932645
chr6	28256730	rs1225591	ENSG00000197279	3.965585344	0.000385755	0.235676037	67.44359885
chr2	44193324	rs3886714	ENSG00000138032	-3.963959175	0.000387517	0.236534041	-112.7819534
chr16	83172489	rs16974202	ENSG00000135686	-3.962916235	0.000388652	0.237007426	-169.3057172
chr3	121582489	rs11708297	ENSG00000163430	-3.962346471	0.000389273	0.237109112	-3303.521643
chr3	38566693	rs7429945	ENSG00000157036	-3.961775565	0.000389897	0.237109112	-25.81095071
chr3	38567409	rs1805126	ENSG00000157036	-3.961775565	0.000389897	0.237109112	-25.81095071
chr6	43010486	rs3763236	ENSG00000124587	-3.959782568	0.000392081	0.237870424	-249.3432429
chr2	231507796	rs1866233	ENSG00000135916	3.959646928	0.00039223	0.237870424	207.6722651
chr2	231508443	rs13407893	ENSG00000135916	3.959646928	0.00039223	0.237870424	207.6722651
chr5	109160360	rs2301010	ENSG00000202512	3.95893226	0.000393017	0.238128517	160.8891465
chr17	10135044	rs12452034	ENSG00000007237	3.957931172	0.000394121	0.238439008	466.4177619
chr6	36632053	rs7741729	ENSG00000112078	-3.957502287	0.000394595	0.238439008	-301.1470382
chr14	80551084	rs2300521	ENSG00000100629	3.957395274	0.000394713	0.238439008	77.9918165
chr14	71537383	rs2238272	ENSG00000182732	-3.957085242	0.000395057	0.238439008	-35.29867768
chr3	38549495	rs6792762	ENSG00000157036	-3.956480652	0.000395727	0.238439008	-21.16060533
chr11	32737826	rs926735	ENSG00000135378	3.956261508	0.00039597	0.238439008	522.0593688
chr8	27313704	rs2322718	ENSG00000120915	-3.956181078	0.000396059	0.238439008	-78.3155393
chr4	42211968	rs4526008	ENSG00000124406	-3.954615502	0.0003978	0.239269036	-180.8428364
chr9	76916456	rs10869504	ENSG00000134996	-3.953183336	0.0003994	0.239793929	-93.36875063
chr9	76937970	rs7040349	ENSG00000134996	-3.953183336	0.0003994	0.239793929	-93.36875063
chr19	48150403	rs10406230	ENSG00000221878	3.952706477	0.000399934	0.239896232	10210.92318
chr8	23363198	rs2293936	ENSG00000147454	3.952291065	0.000400399	0.239957455	330.0697558
chr17	10141247	rs1122540	ENSG00000007237	3.951693002	0.000401071	0.240075601	406.0830129
chr6	21098131	rs6456389	ENSG00000145996	3.951198034	0.000401627	0.240075601	78.51369207
chr16	55552394	rs4783961	ENSG00000087237	3.950948157	0.000401909	0.240075601	40.21627115
chr22	44314928	rs2239400	ENSG00000077942	3.950586525	0.000402316	0.240075601	52511.41585
chr16	23514580	rs3760109	ENSG00000166847	3.950497985	0.000402416	0.240075601	370.2983804
chr22	41406753	rs130347	ENSG00000128274	3.948338152	0.000404858	0.240544981	90.92378279
chr6	114367413	rs3757016	ENSG00000175967	3.948232913	0.000404977	0.240544981	78.80365019
chr12	119611730	rs10431384	ENSG00000175970	3.947953405	0.000405294	0.240544981	82.05828851
chr6	28423853	rs213240	ENSG00000187626	3.947734935	0.000405542	0.240544981	25.28654127
chr16	11627567	rs12446552	ENSG00000153066	-3.946462159	0.000406991	0.240544981	-114.2645974
chr6	33831268	rs4304152	ENSG00000161896	3.946082673	0.000407423	0.240544981	105.362015
chr16	88327450	rs17177891	ENSG00000158805	3.945290384	0.000408328	0.240544981	173.9436004
chr16	88342652	rs17233497	ENSG00000158805	3.945290384	0.000408328	0.240544981	173.9436004
chr16	88366041	rs1007932	ENSG00000158805	3.945290384	0.000408328	0.240544981	173.9436004
chr16	88367266	rs17232910	ENSG00000158805	3.945290384	0.000408328	0.240544981	173.9436004
chr16	88385435	rs11646374	ENSG00000158805	3.945290384	0.000408328	0.240544981	173.9436004
chr16	88385917	rs1800331	ENSG00000158805	3.945290384	0.000408328	0.240544981	173.9436004
chr16	88419119	rs11641726	ENSG00000158805	3.945290384	0.000408328	0.240544981	173.9436004
chr16	88421483	rs1108063	ENSG00000158805	3.945290384	0.000408328	0.240544981	173.9436004
chr11	82391896	rs1904427	ENSG00000137502	3.944610613	0.000409106	0.240544981	110.2092654
chr11	82439438	rs9971403	ENSG00000137502	-3.944610613	0.000409106	0.240544981	-110.2092654
chr12	119644998	rs2066938	ENSG00000175970	3.944354354	0.0004094	0.240544981	82.37038983
chr16	87255019	rs4782395	ENSG00000103335	3.943923353	0.000409895	0.240621201	697.3231175
chr7	47713793	rs13232026	ENSG00000158683	3.943382454	0.000410516	0.240771708	51.82428345
chr2	38887094	rs3099968	ENSG00000163214	-3.941549832	0.000412628	0.241605297	-114.8065017
chr1	159456336	rs4489574	ENSG00000143252	-3.941513684	0.000412669	0.241605297	-36.11522723
chr19	2347243	rs7252511	ENSG00000178297	-3.941041459	0.000413215	0.241710459	-62.73504333
chr7	6661243	rs2464877	ENSG00000164631	-3.93999262	0.00041443	0.242206512	-166.1317206
chr5	139561389	rs17286613	ENSG00000185129	-3.939124863	0.000415438	0.24258073	-276.0679364
chr19	1674463	rs10413694	ENSG00000079313	-3.937930607	0.00041683	0.243177825	-243.4021245
chr6	16585199	rs9477141	ENSG00000124788	3.937024144	0.000417888	0.243580234	171.888755
chr19	2775045	rs10417732	ENSG00000175691	3.935357966	0.000419842	0.244502778	31.84577502
chr14	80370440	rs17542615	ENSG00000100629	3.932904836	0.000422734	0.245894399	49.98926328
chr1	228969628	rs12027189	ENSG00000119280	-3.932699604	0.000422977	0.245894399	-247.9928401
chr13	113124260	rs9549785	ENSG00000185896	3.928525252	0.000427946	0.248564027	751.080549
chr12	49441930	rs11169552	ENSG00000123268	-3.92805247	0.000428512	0.248670367	-139.6727218
chr17	12805387	rs9893369	ENSG00000006740	-3.927743533	0.000428882	0.248670367	-41.58661818
chr16	23931808	rs4788426	ENSG00000166501	-3.92627187	0.000430651	0.249476892	-54.08423106
chr6	119147419	rs1619049	ENSG00000111860	3.92590708	0.000431091	0.249512503	113.7045162
chr14	80415169	rs1863766	ENSG00000100629	3.92495157	0.000432245	0.249960935	70.84926084
chr2	38982114	rs3099959	ENSG00000163214	-3.924335289	0.00043299	0.250143545	-102.682507
chr9	18895289	rs7864878	ENSG00000178031	3.924064234	0.000433319	0.250143545	149.0957172
chr19	62631431	rs11665675	ENSG00000186230	-3.921309389	0.00043667	0.251725766	-21.86725196
chr12	165807	rs478455	ENSG00000073614	-3.921184203	0.000436823	0.251725766	-831.4656975
chr16	1507695	rs2235637	ENSG00000007545	-3.920780336	0.000437316	0.251790279	-53.31717945
chr19	21768804	rs1397579	ENSG00000197020	3.919398601	0.000439009	0.251857123	109.0545706
chr7	4164216	rs7811419	ENSG00000146555	3.919136502	0.000439331	0.251857123	411.3893297
chr1	218991998	rs393585	ENSG00000186205	3.918983559	0.000439519	0.251857123	121.479771
chr1	219002430	rs10779415	ENSG00000186205	3.918983559	0.000439519	0.251857123	121.479771
chr5	16799784	rs6896958	ENSG00000145555	3.918502765	0.00044011	0.251857123	728.5067897
chr5	81666080	rs6867982	ENSG00000152348	3.918340474	0.000440309	0.251857123	40.31810201
chr1	191321108	rs10801173	ENSG00000116747	-3.918212175	0.000440467	0.251857123	-459.6763552
chr10	121738533	rs2050306	ENSG00000107651	-3.917674283	0.00044113	0.251857123	-174.3880387
chr21	46325689	rs2839102	ENSG00000142156	3.917238475	0.000441668	0.251857123	1910.876873
chr4	102312830	rs2659501	ENSG00000138814	-3.916732375	0.000442293	0.251857123	-136.6468876
chr4	102314520	rs2659504	ENSG00000138814	-3.916732375	0.000442293	0.251857123	-136.6468876
chr4	102334209	rs1395475	ENSG00000138814	-3.916732375	0.000442293	0.251857123	-136.6468876
chr20	56428146	rs2268920	ENSG00000124164	3.91665056	0.000442394	0.251857123	147.1501457
chr13	30154379	rs17609774	ENSG00000189403	-3.916118773	0.000443052	0.252014337	-200.0020035
chr16	12023444	rs11648404	ENSG00000048471	3.915211653	0.000444177	0.252436507	347.2132191
chr6	159258007	rs7738389	ENSG00000130363	3.914266096	0.000445353	0.252773832	28.70741503
chr1	117316198	rs17520400	ENSG00000116830	3.913399101	0.000446433	0.252773832	141.582845
chr12	39065224	rs10878496	ENSG00000188906	3.913265594	0.0004466	0.252773832	571.0752881
chr13	41403506	rs9525554	ENSG00000102763	-3.913245601	0.000446625	0.252773832	-193.9015278
chr10	104477372	rs2902548	ENSG00000156398	-3.912902567	0.000447053	0.252773832	-56.08740455
chr14	80439264	rs2888032	ENSG00000100629	3.912889467	0.000447069	0.252773832	64.4541314
chrX	32466172	rs1435732	ENSG00000198947	-3.912501385	0.000447554	0.252831467	-120.8829305
chr7	47716576	rs10255531	ENSG00000158683	3.91213622	0.000448011	0.252873099	55.98266615
chr5	81551096	rs9293293	ENSG00000186468	3.911670094	0.000448595	0.252880205	194.0804934
chr1	109867429	rs529773	ENSG00000181754	3.911514438	0.00044879	0.252880205	128.6894663
chr19	21828007	rs2435039	ENSG00000197020	3.911085928	0.000449328	0.252967154	79.48686913
chr19	60589139	rs17700376	ENSG00000133247	-3.91076744	0.000449728	0.252976526	-51.49223875
chr16	83084522	rs394035	ENSG00000140950	-3.910440091	0.00045014	0.252992341	-377.965809
chr16	24795643	rs8051759	ENSG00000090905	-3.909247879	0.000451642	0.253596425	-177.3065694
chr2	219209376	rs2278530	ENSG00000135912	3.908977303	0.000451983	0.253596425	69.7402772
chr14	30952224	rs2378865	ENSG00000129493	3.907684396	0.000453619	0.253919	347.7726132
chr18	75275633	rs7240932	ENSG00000166377	3.907610332	0.000453713	0.253919	196.8041209
chr18	75280552	rs7242868	ENSG00000166377	3.907610332	0.000453713	0.253919	196.8041209
chr19	820037	rs1683591	ENSG00000197766	3.907228859	0.000454196	0.253974325	285.1584962
chr8	74223209	rs10808793	ENSG00000164764	-3.905859983	0.000455937	0.254731469	-114.7616361
chr12	21990928	rs10841915	ENSG00000111726	-3.904635092	0.000457499	0.255388239	-75.15784091
chr1	15006255	rs804136	ENSG00000189337	3.903488831	0.000458966	0.255921734	419.0204692
chr7	44137995	rs2971684	ENSG00000136279	-3.902711613	0.000459963	0.255921734	-278.7485969
chr3	194898443	rs9831563	ENSG00000198836	-3.902409888	0.000460351	0.255921734	-170.5700073
chr22	40392712	rs11703638	ENSG00000184208	3.90201816	0.000460855	0.255921734	25.44657374
chr13	42435189	rs1054812	ENSG00000133106	3.902006522	0.00046087	0.255921734	113.1434259
chr13	42448021	rs1886152	ENSG00000133106	3.902006522	0.00046087	0.255921734	113.1434259
chr6	151834788	rs9478207	ENSG00000155906	3.901773645	0.00046117	0.255921734	40.88869545
chr6	28331710	rs12214383	ENSG00000187626	3.901309759	0.000461768	0.256038132	27.70758948
chr21	46540291	rs11911263	ENSG00000160294	-3.900637291	0.000462636	0.25630399	-434.3376203
chr14	55869750	rs1152492	ENSG00000139946	3.89923188	0.000464455	0.257029091	26.25719361
chr12	10972537	rs6488330	ENSG00000212127	3.899024604	0.000464723	0.257029091	27.37639773
chr2	38956032	rs1010859	ENSG00000163214	-3.898142723	0.000465869	0.257251123	-113.4890017
chr5	81584971	rs1864183	ENSG00000186468	3.897815769	0.000466295	0.257251123	185.0981365
chr5	81586497	rs4703878	ENSG00000186468	3.897815769	0.000466295	0.257251123	185.0981365
chr6	24597631	rs1126617	ENSG00000112294	-3.895834143	0.000468881	0.258462067	-36.27524202
chr6	110175307	rs12528392	ENSG00000155085	-3.894716691	0.000470346	0.258953774	-28.15781253
chr1	89254171	rs12121223	ENSG00000117226	-3.894555156	0.000470558	0.258953774	-208.881143
chr15	58497561	rs10459628	ENSG00000128915	3.89390002	0.000471419	0.259211536	153.5484858
chr2	232996911	rs2573219	ENSG00000163286	3.892558253	0.000473188	0.259967418	498.1124016
chr18	29446824	rs8084438	ENSG00000141431	-3.891352899	0.000474783	0.260376272	-129.5693811
chr18	29459691	rs959391	ENSG00000141431	-3.891352899	0.000474783	0.260376272	-129.5693811
chr3	107168958	rs2127092	ENSG00000114423	3.891101174	0.000475116	0.260376272	973.4696003
chr1	15176506	rs10927611	ENSG00000189337	-3.890500173	0.000475914	0.260380789	-675.4680691
chr1	15176557	rs12084008	ENSG00000189337	-3.890500173	0.000475914	0.260380789	-675.4680691
chr4	175387056	rs11736418	ENSG00000164117	-3.890116844	0.000476423	0.260443498	-248.8146304
chr2	201993112	rs10497867	ENSG00000115993	-3.888731073	0.000478269	0.261046761	-171.3524401
chr3	64525997	rs17071079	ENSG00000163638	3.888231924	0.000478935	0.261046761	769.9449195
chr17	70928408	rs9913538	ENSG00000177885	-3.888140697	0.000479057	0.261046761	-144.7518305
chr19	50604182	rs762562	ENSG00000104881	3.887806033	0.000479505	0.261046761	290.5492659
chr19	50604245	rs2336219	ENSG00000104881	3.887806033	0.000479505	0.261046761	290.5492659
chr1	219130510	rs6678259	ENSG00000186205	3.887091552	0.000480461	0.261351994	159.2168406
chr2	69521491	rs6758228	ENSG00000198380	3.886634515	0.000481074	0.261469882	1702.73786
chr16	87351166	rs8047820	ENSG00000167515	-3.886246515	0.000481595	0.261537616	-30.69091491
chr4	186307426	rs2046535	ENSG00000109762	3.885045873	0.000483211	0.262199239	119.1276769
chr7	55109928	rs17172433	ENSG00000146648	3.884407803	0.000484072	0.262450491	17983.7043
chr15	21552366	rs824195	ENSG00000182636	3.883902918	0.000484754	0.262535291	155.9671735
chr11	36281169	rs12292704	ENSG00000110442	3.883703281	0.000485024	0.262535291	26.24500946
chr12	30674813	rs3888018	ENSG00000110888	-3.880081806	0.000489948	0.26498289	-63.9965398
chr19	21359200	rs1827225	ENSG00000196268	3.87885492	0.000491627	0.265673194	47.76406606
chr10	27657795	rs237591	ENSG00000107897	-3.878077129	0.000492694	0.266032088	-94.87079477
chr18	75326141	rs8090312	ENSG00000166377	3.877224744	0.000493866	0.266447023	110.8503809
chr16	77108818	rs16947885	ENSG00000186153	-3.874135562	0.000498137	0.268531912	-70.17508762
chr2	113701640	rs4849179	ENSG00000125618	-3.873430544	0.000499117	0.2686146	-46.76035706
chr2	113709814	rs7589901	ENSG00000125618	-3.873430544	0.000499117	0.2686146	-46.76035706
chr2	215966495	rs1968510	ENSG00000115414	3.87314684	0.000499512	0.2686146	228411.5199
chr11	77561126	rs527462	ENSG00000159063	3.870707571	0.00050292	0.270226677	38.02049443
chr18	42886321	rs1434528	ENSG00000167220	3.869812588	0.000504175	0.270468805	52.33790844
chr3	121554257	rs7622363	ENSG00000163430	3.869689501	0.000504348	0.270468805	3307.400134
chr20	30793775	rs4911252	ENSG00000101367	-3.869510556	0.0005046	0.270468805	-127.1487678
chr11	10537260	rs7948666	ENSG00000133805	3.869111474	0.000505161	0.270517172	267.1686505
chr16	23541526	rs420259	ENSG00000166847	3.868863787	0.00050551	0.270517172	166.5899686
chr22	41362686	rs5996200	ENSG00000182841	-3.868461522	0.000506077	0.270601086	-40.73308214
chr2	238082467	rs6431544	ENSG00000115648	-3.867968004	0.000506773	0.270701294	-79.61563822
chr16	88427738	rs4785727	ENSG00000187741	3.867344169	0.000507655	0.270701294	200.9213255
chr16	88433349	rs9928396	ENSG00000187741	3.867344169	0.000507655	0.270701294	200.9213255
chr6	165934213	rs9457107	ENSG00000112541	-3.867099426	0.000508001	0.270701294	-147.1321903
chr10	75091214	rs10824026	ENSG00000176986	3.866530457	0.000508807	0.270701294	640.1781835
chr2	219263506	rs1344642	ENSG00000135912	3.866305966	0.000509125	0.270701294	66.3374311
chr14	23971273	rs17795094	ENSG00000205978	3.866298353	0.000509136	0.270701294	198.3582224
chr17	57090603	rs1858990	ENSG00000136492	3.865907728	0.000509691	0.270777846	93.88168956
chr15	71041597	rs11632630	ENSG00000067141	3.865269636	0.000510597	0.270791939	69.80471844
chr15	60203877	rs4775470	ENSG00000129003	3.865269027	0.000510598	0.270791939	1422.248578
chr16	83112320	rs12447850	ENSG00000140950	-3.864911654	0.000511107	0.270791939	-398.8752131
chr10	49644154	rs4838647	ENSG00000128815	3.86460896	0.000511538	0.270791939	186.5816874
chr3	11378441	rs2248971	ENSG00000197548	-3.864430996	0.000511792	0.270791939	-236.2901228
chr4	71013974	rs6855744	ENSG00000126550	3.864104121	0.000512258	0.270791939	42.59196554
chr10	76674875	rs1259525	ENSG00000165637	-3.863091377	0.000513705	0.270791939	-44.50812465
chr16	1507695	rs2235637	ENSG00000100726	-3.862802132	0.000514119	0.270791939	-122.3265156
chr2	17799261	rs6531053	ENSG00000178295	3.862257135	0.0005149	0.270791939	58.46389742
chr2	17801982	rs2615051	ENSG00000178295	3.862257135	0.0005149	0.270791939	58.46389742
chr2	17825930	rs300168	ENSG00000178295	3.862257135	0.0005149	0.270791939	58.46389742
chr15	100000846	rs11857841	ENSG00000184277	-3.862058831	0.000515184	0.270791939	-106.8019984
chr11	66087576	rs4576	ENSG00000174080	-3.861827752	0.000515516	0.270791939	-304.6603864
chr11	66089647	rs4630309	ENSG00000174080	-3.861827752	0.000515516	0.270791939	-304.6603864
chr19	45776533	rs814518	ENSG00000160410	3.861579115	0.000515873	0.270791939	67.80583903
chr4	156891338	rs4691073	ENSG00000164116	-3.860765682	0.000517043	0.271190329	-220.8837144
chr6	28327805	rs1736895	ENSG00000187626	3.859221521	0.000519271	0.271974239	27.82169044
chr13	30089973	rs751828	ENSG00000189403	-3.859158677	0.000519362	0.271974239	-199.8431002
chr13	94794502	rs2389257	ENSG00000125257	-3.858755394	0.000519946	0.272063898	-36.19611294
chr12	29281768	rs918873	ENSG00000064763	3.858001808	0.000521038	0.272203637	115.3248052
chr12	29314727	rs2216854	ENSG00000064763	3.858001808	0.000521038	0.272203637	115.3248052
chr11	86715212	rs7926724	ENSG00000166575	3.856629257	0.000523033	0.272807522	171.0142554
chr17	74167951	rs7216453	ENSG00000187775	-3.856467928	0.000523268	0.272807522	-45.73831412
chr4	113730082	rs231264	ENSG00000174720	-3.856353726	0.000523434	0.272807522	-42.87315577
chr12	29284369	rs1035604	ENSG00000064763	3.855517921	0.000524653	0.273011736	119.4645808
chr12	29314031	rs6487796	ENSG00000064763	3.855517921	0.000524653	0.273011736	119.4645808
chr11	5819108	rs10742809	ENSG00000132256	3.855134409	0.000525214	0.273087996	97.51522507
chr17	70928408	rs9913538	ENSG00000177728	3.853911221	0.000527005	0.273672081	620.9094344
chr2	169733329	rs34359765	ENSG00000081479	-3.853801143	0.000527167	0.273672081	-4578.598495
chr12	23969133	rs4581549	ENSG00000134532	3.852043305	0.000529752	0.274676627	174.510997
chr6	24586792	rs2760145	ENSG00000112294	-3.851637722	0.000530351	0.274676627	-35.17901566
chr6	24587824	rs760906	ENSG00000112294	-3.851637722	0.000530351	0.274676627	-35.17901566
chr16	73197887	rs4438331	ENSG00000168411	3.849954138	0.000532841	0.275432239	156.2830736
chr2	113582278	rs11677140	ENSG00000136695	3.849412164	0.000533645	0.275432239	149.646974
chr19	48157011	rs10419095	ENSG00000221878	3.849148155	0.000534038	0.275432239	14045.46798
chr11	82497931	rs11233471	ENSG00000137494	-3.849018931	0.00053423	0.275432239	-31.44165065
chr15	88169071	rs9920421	ENSG00000157823	3.848857008	0.00053447	0.275432239	28.17908204
chr1	46941797	rs2083486	ENSG00000123472	-3.848681502	0.000534732	0.275432239	-78.7382342
chr1	46956782	rs3766211	ENSG00000123472	-3.848681502	0.000534732	0.275432239	-78.7382342
chr14	19746154	rs11624675	ENSG00000136319	3.847137417	0.000537034	0.276402333	41.6917376
chr7	23197079	rs10232205	ENSG00000122550	3.844757141	0.000540602	0.278021855	113.7857973
chr1	164162162	rs10800167	ENSG00000143179	-3.843307879	0.000542786	0.278060546	-338.9925688
chr19	5517232	rs8105637	ENSG00000160633	-3.843008674	0.000543237	0.278060546	-158.0285028
chr1	13819173	rs6703700	ENSG00000162493	3.842569088	0.000543902	0.278060546	94.25031735
chr10	105704915	rs6584581	ENSG00000065618	3.841959961	0.000544824	0.278060546	7935.820524
chr10	105806906	rs805698	ENSG00000065618	3.841959961	0.000544824	0.278060546	7935.820524
chr11	109482714	rs11213266	ENSG00000149289	3.841871541	0.000544958	0.278060546	170.6475649
chr1	204839376	rs4845116	ENSG00000143486	3.841148593	0.000546055	0.278060546	68.37477973
chr1	204826406	rs7535580	ENSG00000143486	3.841148593	0.000546055	0.278060546	68.37477973
chr1	204827097	rs7541244	ENSG00000143486	3.841148593	0.000546055	0.278060546	68.37477973
chr9	129699226	rs7027357	ENSG00000167106	3.841075235	0.000546166	0.278060546	76.27964168
chr10	99061398	rs10786327	ENSG00000165879	3.840457757	0.000547105	0.278060546	93.95175597
chr10	99068735	rs3740512	ENSG00000165879	3.840457757	0.000547105	0.278060546	93.95175597
chr8	144742093	rs4874159	ENSG00000147813	-3.840409669	0.000547178	0.278060546	-162.4226716
chr8	144743065	rs3812448	ENSG00000147813	-3.840409669	0.000547178	0.278060546	-162.4226716
chr9	125104411	rs7859203	ENSG00000165209	3.840382866	0.000547219	0.278060546	471.514401
chr6	28334856	rs1531681	ENSG00000187626	3.840251093	0.00054742	0.278060546	27.64422938
chr1	107374520	rs3108680	ENSG00000198890	-3.839134499	0.000549122	0.278710709	-71.01354133
chr22	40721122	rs133302	ENSG00000100167	-3.838420039	0.000550214	0.278907487	-69.29258997
chr5	108698320	rs414724	ENSG00000198961	3.837984371	0.000550881	0.278907487	421.1556016
chr5	108749601	rs6872547	ENSG00000198961	3.837984371	0.000550881	0.278907487	421.1556016
chr1	145605433	rs2185437	ENSG00000162836	-3.837751206	0.000551238	0.278907487	-22.76883776
chr9	37394949	rs2087358	ENSG00000137106	-3.83750007	0.000551623	0.278907487	-124.2396386
chr19	978797	rs7253254	ENSG00000182087	3.837092922	0.000552248	0.279009589	414.2606022
chr2	38848754	rs3112188	ENSG00000163214	-3.836101016	0.000553773	0.279320609	-110.4645753
chr19	14280056	rs4926193	ENSG00000123146	-3.835921453	0.00055405	0.279320609	-538.2672421
chr12	31975103	rs1779735	ENSG00000174718	-3.835648671	0.00055447	0.279320609	-697.6715829
chr1	9712478	rs7526958	ENSG00000171603	3.835592195	0.000554557	0.279320609	618.5597784
chrX	15399927	rs1533322	ENSG00000087842	-3.83442926	0.000556353	0.279856903	-24.0763333
chr11	125489636	rs533239	ENSG00000165526	3.8343036	0.000556547	0.279856903	36.7178863
chr5	462760	rs2671898	ENSG00000180104	-3.833872376	0.000557215	0.279856903	-145.0162641
chr16	275373	rs2685127	ENSG00000129925	3.833805404	0.000557318	0.279856903	816.7881178
chr12	108399185	rs11615336	ENSG00000151148	3.832313869	0.000559634	0.280605887	548.0485854
chr9	15286119	rs4741484	ENSG00000155158	-3.832204109	0.000559804	0.280605887	-39.7377508
chr12	94290047	rs4762404	ENSG00000028203	3.831879798	0.000560309	0.280605887	421.6256272
chr3	170359323	rs16853270	ENSG00000085276	3.831713327	0.000560568	0.280605887	341.0357568
chr19	55985815	rs1978605	ENSG00000105472	3.831477321	0.000560936	0.280605887	116.7947871
chr2	69518480	rs13416004	ENSG00000198380	3.830373317	0.00056266	0.281041993	1615.749677
chr2	69540728	rs4441525	ENSG00000198380	3.830373317	0.00056266	0.281041993	1615.749677
chr18	72800756	rs470403	ENSG00000130856	3.829122859	0.000564618	0.281537654	242.712368
chrX	3302166	rs6567490	ENSG00000101825	3.828242873	0.000566001	0.281537654	525.5171433
chr1	119568205	rs7524644	ENSG00000116874	-3.827957719	0.000566449	0.281537654	-89.44082288
chr1	119577449	rs1341801	ENSG00000116874	-3.827957719	0.000566449	0.281537654	-89.44082288
chr1	119580453	rs947431	ENSG00000116874	-3.827957719	0.000566449	0.281537654	-89.44082288
chr19	43975185	rs12980315	ENSG00000104824	3.827528993	0.000567124	0.281537654	327.7988406
chr11	220367	rs536715	ENSG00000185627	3.827304483	0.000567478	0.281537654	185.56727
chr11	232112	rs473151	ENSG00000185627	3.827304483	0.000567478	0.281537654	185.56727
chr12	103836345	rs10778358	ENSG00000136052	3.827025045	0.000567919	0.281537654	654.724333
chr12	103864457	rs7138686	ENSG00000136052	3.827025045	0.000567919	0.281537654	654.724333
chr6	52897787	rs651733	ENSG00000112144	-3.826363798	0.000568963	0.28184359	-2094.514505
chr10	99014562	rs793524	ENSG00000165879	3.824483883	0.000571942	0.283075447	106.7076501
chr11	5766566	rs11039038	ENSG00000132256	3.824253777	0.000572308	0.283075447	136.2201367
chr4	25946713	rs13128399	ENSG00000168214	3.823310972	0.000573809	0.283297394	452.2750276
chr1	37764044	rs11264067	ENSG00000163877	3.822932829	0.000574412	0.283297394	57.38314282
chr1	97861525	rs11578795	ENSG00000188641	3.822893707	0.000574474	0.283297394	519.8283055
chr1	97882546	rs10518637	ENSG00000188641	3.822893707	0.000574474	0.283297394	519.8283055
chr11	120729986	rs891437	ENSG00000137642	-3.821545027	0.00057663	0.283724395	-284.8105746
chr11	120733679	rs4936619	ENSG00000137642	-3.821545027	0.00057663	0.283724395	-284.8105746
chr11	120739341	rs10790443	ENSG00000137642	-3.821545027	0.00057663	0.283724395	-284.8105746
chr9	27123385	rs7032817	ENSG00000120156	-3.818916686	0.000580854	0.285093528	-476.9454347
chr10	45232776	rs11239524	ENSG00000012779	-3.818674695	0.000581245	0.285093528	-295.9109067
chr16	3687204	rs1639150	ENSG00000126602	-3.818545192	0.000581454	0.285093528	-101.6623026
chr16	65530047	rs28382816	ENSG00000166592	3.818328027	0.000581804	0.285093528	286.7166631
chr16	65536278	rs28382829	ENSG00000166592	3.818328027	0.000581804	0.285093528	286.7166631
chr5	81295877	rs2406905	ENSG00000152348	-3.818203787	0.000582005	0.285093528	-41.65399995
chr21	18112298	rs243556	ENSG00000154642	3.817325956	0.000583425	0.285577217	1131.853448
chr6	5125887	rs445711	ENSG00000214113	-3.816426007	0.000584885	0.286079405	-14.74875488
chr13	33205899	rs17079663	ENSG00000133119	3.813595761	0.000589498	0.287865255	74.25794603
chr13	33213814	rs4943142	ENSG00000133119	3.813595761	0.000589498	0.287865255	74.25794603
chr17	1940880	rs17834271	ENSG00000108963	-3.813383938	0.000589845	0.287865255	-83.40550917
chr6	168557304	rs2763264	ENSG00000112562	-3.813113521	0.000590288	0.287868476	-150.5109991
chr22	27435557	rs2073327	ENSG00000100219	3.811326874	0.000593222	0.288937049	859.3670585
chr2	112484910	rs10181117	ENSG00000153208	3.811246287	0.000593355	0.288937049	448.439629
chr11	118757658	rs7943722	ENSG00000154096	-3.808883424	0.000597258	0.290260839	-89.11105184
chr3	11275706	rs901865	ENSG00000197548	-3.808774518	0.000597439	0.290260839	-251.8618682
chr5	71729655	rs4703855	ENSG00000113048	3.808551862	0.000597808	0.290260839	123.0357515
chr2	27044977	rs7564363	ENSG00000205500	-3.808536716	0.000597833	0.290260839	-49.3005714
chr12	119613309	rs10431386	ENSG00000175970	3.807941479	0.000598821	0.290526829	79.09197863
chr13	23098265	rs7338164	ENSG00000127863	-3.807398235	0.000599724	0.290638743	-79.37444655
chr9	138526311	rs3124602	ENSG00000148396	3.807128486	0.000600173	0.290638743	1183.43586
chr3	52211117	rs352170	ENSG00000164088	3.807008459	0.000600373	0.290638743	61.33796577
chr3	4405848	rs7641926	ENSG00000170364	-3.806548019	0.000601141	0.290796889	-23.19804888
chr21	36685222	rs218628	ENSG00000159256	3.805276705	0.000603264	0.291610481	309.5447426
chr12	67940453	rs7300266	ENSG00000127337	3.804189845	0.000605086	0.292276836	14.52147507
chr10	99016102	rs10786321	ENSG00000165879	3.803605439	0.000606067	0.292536836	99.26878109
chr17	30714039	rs4796077	ENSG00000166750	3.802380931	0.000608129	0.29326639	927.498969
chr3	42295082	rs4683161	ENSG00000187094	3.802180248	0.000608468	0.29326639	112.6882738
chr4	42092144	rs7676862	ENSG00000124406	-3.801276496	0.000609995	0.293606457	-179.8699544
chr10	17380421	rs359305	ENSG00000026025	3.801035956	0.000610402	0.293606457	6494.469515
chr15	58497196	rs11071529	ENSG00000128915	3.800846109	0.000610723	0.293606457	130.2363504
chr2	206784269	rs16838083	ENSG00000023228	-3.800708823	0.000610956	0.293606457	-984.9013269
chr19	50603841	rs735482	ENSG00000104881	3.800447742	0.000611398	0.293606457	287.6303398
chr3	182083227	rs9847533	ENSG00000114416	3.799128862	0.000613638	0.293644822	622.7472257
chr3	182174355	rs1805625	ENSG00000114416	3.799128862	0.000613638	0.293644822	622.7472257
chr12	55801630	rs12298170	ENSG00000166888	3.798774675	0.000614241	0.293644822	310.6181839
chr19	56331792	rs1710378	ENSG00000142544	3.798764258	0.000614259	0.293644822	47.65213351
chr14	80831498	rs4903976	ENSG00000140022	3.798446484	0.0006148	0.293644822	448.5441319
chr14	80836800	rs6574638	ENSG00000140022	3.798446484	0.0006148	0.293644822	448.5441319
chr14	80848397	rs6574644	ENSG00000140022	3.798446484	0.0006148	0.293644822	448.5441319
chr10	104382487	rs11191355	ENSG00000156398	-3.798306872	0.000615038	0.293644822	-45.01742754
chr5	81584995	rs1864182	ENSG00000152348	3.798018557	0.00061553	0.293667153	39.09822149
chr14	102563621	rs10134022	ENSG00000185215	-3.797624123	0.000616204	0.293776052	-935.5682184
chr11	72187360	rs1000620	ENSG00000168010	3.79703629	0.000617209	0.293802497	176.2904154
chr11	72202759	rs10898880	ENSG00000168010	3.79703629	0.000617209	0.293802497	176.2904154
chr9	33429147	rs3892777	ENSG00000165271	-3.79634184	0.000618398	0.293802497	-166.8526938
chr13	30609856	rs4941761	ENSG00000120694	3.796194482	0.000618651	0.293802497	151.9379913
chr3	3124567	rs3804791	ENSG00000113851	3.796164189	0.000618703	0.293802497	119.5236176
chr16	87255234	rs6500487	ENSG00000103335	3.796031245	0.000618931	0.293802497	648.2246165
chr19	62341774	rs10407445	ENSG00000083844	-3.795768607	0.000619382	0.293805109	-164.5785184
chr13	30614446	rs723918	ENSG00000120694	3.794437463	0.000621671	0.294557594	156.8460218
chr15	46329621	rs2279369	ENSG00000128951	-3.79406858	0.000622307	0.294557594	-66.91516475
chr15	46377273	rs17350938	ENSG00000128951	-3.79406858	0.000622307	0.294557594	-66.91516475
chr18	674766	rs2612090	ENSG00000132199	-3.793759831	0.00062284	0.294598438	-181.6119703
chr2	238944123	rs821808	ENSG00000065802	-3.793476213	0.00062333	0.294618912	-47.10202771
chr18	711198	rs6506474	ENSG00000132199	-3.792791254	0.000624514	0.294967449	-172.3869591
chr22	18325176	rs740603	ENSG00000184470	-3.791324046	0.000627059	0.295957404	-56.6551281
chr2	38989431	rs6544180	ENSG00000163214	-3.790210683	0.000628996	0.296295495	-101.153919
chr6	24547579	rs9295624	ENSG00000112294	-3.78963468	0.000630001	0.296295495	-37.13851763
chr6	24548330	rs9461011	ENSG00000112294	-3.78963468	0.000630001	0.296295495	-37.13851763
chr6	24549725	rs9467160	ENSG00000112294	-3.78963468	0.000630001	0.296295495	-37.13851763
chr10	104203492	rs11191291	ENSG00000107874	3.789623621	0.00063002	0.296295495	46.60578522
chr10	51492912	rs3964873	ENSG00000099290	-3.78763763	0.000633497	0.297633782	-30.72181613
chr6	31344545	rs1049281	ENSG00000204525	3.787219505	0.000634231	0.297633782	1512.037029
chr1	46658527	rs4660928	ENSG00000117480	3.786868031	0.000634849	0.297633782	106.6087407
chr2	69496474	rs10175692	ENSG00000198380	-3.786518001	0.000635465	0.297633782	-1352.342601
chr4	77395575	rs7671407	ENSG00000189157	3.785988745	0.000636397	0.297633782	185.2104247
chr4	77401057	rs2904221	ENSG00000189157	3.785988745	0.000636397	0.297633782	185.2104247
chr1	239949288	rs12725593	ENSG00000203668	3.785972108	0.000636426	0.297633782	388.185796
chr12	107954702	rs1368556	ENSG00000076248	3.785835188	0.000636668	0.297633782	81.50975396
chr4	102430245	rs2850355	ENSG00000138814	-3.785655748	0.000636984	0.297633782	-140.9870909
chr9	107030743	rs422084	ENSG00000070214	-3.785433291	0.000637377	0.297633782	-2415.687221
chr1	160906397	rs4657219	ENSG00000162733	3.784668424	0.000638729	0.297953456	133.3395184
chr6	24599454	rs1883415	ENSG00000112294	-3.784535091	0.000638965	0.297953456	-37.36141572
chr1	95224513	rs2391391	ENSG00000143036	3.783495344	0.000640807	0.298601703	43.55285374
chr13	41379711	rs2003064	ENSG00000102763	-3.78245594	0.000642655	0.298958905	-189.6100842
chr15	71272213	rs11072405	ENSG00000067141	3.782029312	0.000643414	0.298958905	63.75324239
chr2	29569770	rs6547936	ENSG00000171094	-3.781972833	0.000643515	0.298958905	-131.385194
chr15	58746342	rs339972	ENSG00000069667	3.781790861	0.000643839	0.298958905	748.3335749
chr15	58752136	rs1657797	ENSG00000069667	3.781790861	0.000643839	0.298958905	748.3335749
chr19	58702089	rs1284536	ENSG00000160336	-3.781082019	0.000645104	0.299219106	-212.4852508
chr3	121589229	rs4676776	ENSG00000163430	-3.780968784	0.000645307	0.299219106	-4388.895027
chr7	158208420	rs12698277	ENSG00000117868	3.78015894	0.000646755	0.299292705	917.2916924
chr20	8512914	rs2327046	ENSG00000182621	3.78011939	0.000646826	0.299292705	226.0169909
chr20	8514071	rs2327047	ENSG00000182621	3.78011939	0.000646826	0.299292705	226.0169909
chr16	55042321	rs8060037	ENSG00000125124	-3.779371719	0.000648167	0.299702758	-114.319805
chr19	49000842	rs364691	ENSG00000159871	3.778222276	0.000650233	0.300447495	407.0328836
chr4	175407101	rs13109634	ENSG00000164117	-3.776933897	0.000652556	0.301310012	-87.94455763
chr4	156867804	rs3796579	ENSG00000164116	-3.775462717	0.000655219	0.302327984	-203.8920257
chr21	37286855	rs2187102	ENSG00000159267	3.774544946	0.000656885	0.302885136	180.125346
chr2	101057433	rs6543012	ENSG00000204634	3.774099341	0.000657696	0.302928842	195.4449764
chr3	49120745	rs3212	ENSG00000178252	3.773868759	0.000658116	0.302928842	697.2415183
chr11	2881185	rs1048047	ENSG00000129757	3.773736127	0.000658357	0.302928842	1884.449451
chr15	53858924	rs10851592	ENSG00000166450	-3.772441449	0.00066072	0.303734806	-255.7249818
chr2	150991387	rs2053495	ENSG00000115963	-3.772020829	0.00066149	0.303734806	-315.7944271
chr2	151004451	rs17350459	ENSG00000115963	-3.772020829	0.00066149	0.303734806	-315.7944271
chr11	94012091	rs7110768	ENSG00000196371	3.770832675	0.000663668	0.304523132	97.1111395
chr4	102402617	rs2850969	ENSG00000138814	-3.769308292	0.000666473	0.305597711	-141.8855588
chr18	49952310	rs479852	ENSG00000101751	3.768589913	0.000667799	0.305896294	184.3111509
chr22	40784300	rs5758566	ENSG00000100167	-3.76840735	0.000668137	0.305896294	-68.86082071
chr8	87633702	rs1542081	ENSG00000085719	-3.76795192	0.000668979	0.305896294	-207.8984571
chr8	87647164	rs6471396	ENSG00000085719	-3.76795192	0.000668979	0.305896294	-207.8984571
chr1	46675048	rs661902	ENSG00000117481	-3.766248512	0.000672139	0.306209354	-42.15472817
chr6	28320727	rs13408	ENSG00000187626	3.766081643	0.000672449	0.306209354	26.68658448
chr18	71033192	rs4891050	ENSG00000180011	-3.765864095	0.000672854	0.306209354	-128.3474211
chr12	67944596	rs7135092	ENSG00000127337	3.765775366	0.000673019	0.306209354	14.51657885
chr12	67945566	rs7308481	ENSG00000127337	3.765775366	0.000673019	0.306209354	14.51657885
chr5	131754931	rs11746555	ENSG00000197536	3.765741592	0.000673082	0.306209354	66.48281688
chr3	11265121	rs347591	ENSG00000197548	-3.7654579	0.00067361	0.306209354	-223.6605423
chr21	46402997	rs7281816	ENSG00000160294	-3.765437501	0.000673648	0.306209354	-338.506066
chr7	150148613	rs10231216	ENSG00000002726	3.765119862	0.00067424	0.306209354	11283.89472
chr1	43139478	rs841860	ENSG00000117394	3.764728899	0.00067497	0.306209354	13568.02432
chr20	16581096	rs4814526	ENSG00000089177	-3.764379171	0.000675623	0.306209354	-87.32565131
chr19	43619156	rs4802437	ENSG00000196218	3.763969773	0.000676388	0.306209354	81.29533065
chr9	17268584	rs2779773	ENSG00000044459	-3.763325723	0.000677594	0.306209354	-54.52562973
chr5	134796228	rs7710100	ENSG00000113648	-3.763095882	0.000678025	0.306209354	-519.1148357
chr7	148920397	rs354033	ENSG00000133624	3.762386252	0.000679357	0.306209354	85.29114477
chr7	148928037	rs354042	ENSG00000133624	3.762386252	0.000679357	0.306209354	85.29114477
chr7	148976614	rs10250289	ENSG00000133624	3.762386252	0.000679357	0.306209354	85.29114477
chr6	28372670	rs3800325	ENSG00000137185	3.762363437	0.000679399	0.306209354	286.5646164
chr6	28378025	rs6456811	ENSG00000137185	3.762363437	0.000679399	0.306209354	286.5646164
chr6	28378229	rs1062169	ENSG00000137185	3.762363437	0.000679399	0.306209354	286.5646164
chr19	4158940	rs2240669	ENSG00000089847	-3.762358219	0.000679409	0.306209354	-102.1773203
chr9	5475166	rs10815237	ENSG00000120217	-3.761418119	0.000681178	0.306796816	-826.6597897
chr2	113555099	rs10184259	ENSG00000136695	-3.761101103	0.000681775	0.306856396	-155.9207228
chr1	74944339	rs17459	ENSG00000116791	3.760330785	0.000683229	0.307091693	45.06444649
chr1	74945639	rs4650281	ENSG00000116791	3.760330785	0.000683229	0.307091693	45.06444649
chr19	49071394	rs171238	ENSG00000159871	-3.759462628	0.00068487	0.307333868	-341.9532987
chr19	62625382	rs10853894	ENSG00000186230	-3.75937095	0.000685044	0.307333868	-22.80173653
chr1	39991867	rs14528	ENSG00000084072	3.75930723	0.000685165	0.307333868	51.78240171
chr8	42222479	rs7829991	ENSG00000070501	3.758883992	0.000685967	0.307484645	40.32055788
chrX	151012799	rs1844894	ENSG00000011677	-3.758425808	0.000686836	0.307630761	-32.90385743
chr4	152599270	rs11941136	ENSG00000164142	-3.757524467	0.00068855	0.307630761	-63.2527117
chr16	83040849	rs247888	ENSG00000064270	3.756953157	0.000689638	0.307630761	186.262642
chr19	58880267	rs8106416	ENSG00000200393	-3.756932589	0.000689677	0.307630761	-33.71670835
chr3	4378837	rs2633852	ENSG00000170364	-3.756910726	0.000689719	0.307630761	-21.60155629
chr18	50035017	rs11083046	ENSG00000101751	-3.756733684	0.000690056	0.307630761	-165.5191315
chr18	50056784	rs3730716	ENSG00000101751	-3.756733684	0.000690056	0.307630761	-165.5191315
chr7	150514694	rs2257090	ENSG00000033100	3.756629175	0.000690256	0.307630761	258.4182068
chr2	69426533	rs6722492	ENSG00000198380	-3.756018732	0.000691421	0.307630761	-1345.741194
chr2	69431795	rs6546503	ENSG00000198380	-3.756018732	0.000691421	0.307630761	-1345.741194
chr2	69475802	rs5017686	ENSG00000198380	-3.756018732	0.000691421	0.307630761	-1345.741194
chr1	66448287	rs12045279	ENSG00000184588	3.754564464	0.000694206	0.308074616	628.8857691
chr1	66473460	rs6588192	ENSG00000184588	3.754564464	0.000694206	0.308074616	628.8857691
chr14	71519344	rs3825716	ENSG00000182732	-3.75452243	0.000694287	0.308074616	-34.1653207
chr14	71530826	rs1978227	ENSG00000182732	-3.75452243	0.000694287	0.308074616	-34.1653207
chr4	156894819	rs6838946	ENSG00000164116	-3.754057572	0.000695179	0.308130088	-236.0072673
chr6	13454680	rs2254292	ENSG00000145990	3.753944399	0.000695397	0.308130088	135.2097219
chr5	176501793	rs9885210	ENSG00000165671	-3.752802368	0.000697595	0.308130088	-528.3101555
chr6	160116332	rs25683	ENSG00000112110	3.752443849	0.000698286	0.308130088	24.33444341
chr6	160126621	rs3818299	ENSG00000112110	3.752443849	0.000698286	0.308130088	24.33444341
chr13	33208340	rs1886534	ENSG00000133119	3.752019012	0.000699106	0.308130088	76.34349501
chr14	67123555	rs734028	ENSG00000072042	3.751958079	0.000699224	0.308130088	86.6284548
chr3	53897297	rs2304576	ENSG00000113812	-3.751520332	0.00070007	0.308130088	-64.83520962
chr3	53904846	rs6445612	ENSG00000113812	-3.751520332	0.00070007	0.308130088	-64.83520962
chr7	148994296	rs855736	ENSG00000133624	3.751480872	0.000700146	0.308130088	85.44675487
chr5	96140102	rs149481	ENSG00000164308	3.751301563	0.000700493	0.308130088	692.6761285
chr19	17468568	rs11665931	ENSG00000141971	-3.751172808	0.000700743	0.308130088	-36.20281479
chr19	17469516	rs11672333	ENSG00000141971	-3.751172808	0.000700743	0.308130088	-36.20281479
chr15	46351451	rs8039702	ENSG00000128951	-3.750604326	0.000701844	0.308130088	-60.97883402
chr15	46352780	rs6493314	ENSG00000128951	-3.750604326	0.000701844	0.308130088	-60.97883402
chr13	110096907	rs413235	ENSG00000134905	-3.74996926	0.000703076	0.308130088	-112.8749824
chr7	6676125	rs2254593	ENSG00000164631	3.7498103	0.000703385	0.308130088	166.8973678
chr20	48927426	rs6091231	ENSG00000124243	3.749778548	0.000703447	0.308130088	41.02115279
chr20	56957285	rs6015412	ENSG00000101158	-3.749724352	0.000703552	0.308130088	-121.3955909
chr5	139926449	rs17524123	ENSG00000113141	-3.749601893	0.00070379	0.308130088	-142.8913423
chr2	69478661	rs10182682	ENSG00000198380	-3.749381844	0.000704218	0.308130088	-1341.407264
chr21	40478284	rs1000373	ENSG00000171587	3.748153388	0.000706612	0.308190563	45.44777165
chr1	221997691	rs12066704	ENSG00000162909	3.747873295	0.000707159	0.308190563	395.8024553
chr1	221999701	rs17598	ENSG00000162909	3.747873295	0.000707159	0.308190563	395.8024553
chr1	222002791	rs3767716	ENSG00000162909	3.747873295	0.000707159	0.308190563	395.8024553
chr1	222030091	rs7331	ENSG00000162909	3.747873295	0.000707159	0.308190563	395.8024553
chr1	222055645	rs16842257	ENSG00000162909	3.747873295	0.000707159	0.308190563	395.8024553
chr20	47812147	rs6095646	ENSG00000158470	3.747603141	0.000707687	0.308217044	130.5804246
chr9	131586137	rs7873555	ENSG00000148344	3.746466503	0.000709912	0.308982233	60.73936612
chr14	80856030	rs2146244	ENSG00000140022	3.745542647	0.000711726	0.309538512	500.7947946
chr16	11999330	rs8062691	ENSG00000048471	3.74533783	0.000712128	0.309538512	355.5849112
chr7	158212375	rs1869363	ENSG00000117868	3.744970091	0.000712852	0.309588539	1372.136796
chr19	48985196	rs1386502	ENSG00000159871	3.744459186	0.000713859	0.309588539	326.871299
chr6	49461316	rs9473541	ENSG00000146085	3.744440026	0.000713896	0.309588539	52.69504988
chr18	50013288	rs649780	ENSG00000207233	3.743945058	0.000714873	0.309588539	446.983974
chr18	50014692	rs636450	ENSG00000207233	3.743945058	0.000714873	0.309588539	446.983974
chr9	136862465	rs11103541	ENSG00000130635	3.743653132	0.000715449	0.309588539	2949.184615
chr19	2808287	rs4807347	ENSG00000172006	3.743437439	0.000715875	0.309588539	1093.796084
chr5	81623767	rs862241	ENSG00000205464	3.742822973	0.000717091	0.309588539	17.3197431
chr3	46876657	rs1531136	ENSG00000160801	3.742455065	0.00071782	0.309588539	55.02881774
chr3	189864596	rs12485376	ENSG00000145012	3.742390225	0.000717948	0.309588539	644.1529823
chr3	2231286	rs1178517	ENSG00000144619	3.742325569	0.000718077	0.309588539	51.05717362
chr5	96270475	rs17486915	ENSG00000113441	-3.742191128	0.000718343	0.309588539	-73334.74344
chr5	96390401	rs1057808	ENSG00000113441	-3.742191128	0.000718343	0.309588539	-73334.74344
chr12	77979112	rs10506806	ENSG00000067715	-3.740192856	0.000722317	0.31095082	-48.76396669
chr22	42790778	rs5764076	ENSG00000100347	3.740127886	0.000722447	0.31095082	62.24779671
chr11	72204666	rs10898881	ENSG00000168010	3.739532683	0.000723635	0.311111541	163.8242729
chr5	96214422	rs2042381	ENSG00000164308	-3.739468392	0.000723763	0.311111541	-512.5466363
chr19	21407739	rs2968084	ENSG00000196268	3.737396644	0.000727914	0.312151172	44.48923839
chr12	131175093	rs7976530	ENSG00000185684	-3.737316878	0.000728074	0.312151172	-162.0245305
chr12	131187577	rs10128884	ENSG00000185684	-3.737316878	0.000728074	0.312151172	-162.0245305
chr12	131189426	rs11246940	ENSG00000185684	-3.737316878	0.000728074	0.312151172	-162.0245305
chr14	68818850	rs11624765	ENSG00000081177	3.736677453	0.00072936	0.312499469	31.51924712
chr9	5484438	rs7034893	ENSG00000120217	-3.735084605	0.000732573	0.313360941	-864.8095098
chr9	5490300	rs10975148	ENSG00000120217	-3.735084605	0.000732573	0.313360941	-864.8095098
chr5	52169023	rs2432144	ENSG00000152684	3.734974662	0.000732795	0.313360941	164.1246069
chr17	30796771	rs8072510	ENSG00000172716	3.734101752	0.000734563	0.313913193	199.2386201
chr5	81732259	rs7702764	ENSG00000205464	3.732836567	0.000737131	0.314681866	17.53190956
chr19	60342800	rs2742059	ENSG00000105063	3.732746181	0.000737315	0.314681866	185.659846
chr2	39007967	rs373300	ENSG00000163214	-3.732107087	0.000738616	0.31491212	-99.34969855
chr21	37495888	rs1053984	ENSG00000182670	3.73191412	0.00073901	0.31491212	649.4756505
chr8	74416383	rs4571725	ENSG00000121039	3.731778378	0.000739286	0.31491212	600.6657622
chr1	170569166	rs911713	ENSG00000197959	-3.731325997	0.00074021	0.315101952	-24.0065252
chr17	70624361	rs9891383	ENSG00000189159	3.729905121	0.000743117	0.316135465	95.17063121
chr10	70659163	rs4075240	ENSG00000122958	-3.729133533	0.0007447	0.316604872	-167.1664778
chr17	45397608	rs17638215	ENSG00000108813	-3.728468357	0.000746067	0.316733465	-82.72419633
chr14	61634495	rs17735026	ENSG00000139973	3.728166991	0.000746688	0.316733465	192.7228238
chr17	58919762	rs4343	ENSG00000170921	3.727676121	0.000747699	0.316733465	351.5365972
chr5	81516127	rs4703537	ENSG00000186468	-3.727641038	0.000747772	0.316733465	-162.6096697
chr19	17423969	rs11666324	ENSG00000141971	-3.726723236	0.000749667	0.316733465	-39.24810532
chr19	17435899	rs8111354	ENSG00000141971	-3.726723236	0.000749667	0.316733465	-39.24810532
chr1	46911689	rs1025806	ENSG00000123472	-3.726657517	0.000749802	0.316733465	-75.49896339
chr1	46915125	rs1048380	ENSG00000123472	-3.726657517	0.000749802	0.316733465	-75.49896339
chr1	46926859	rs2304745	ENSG00000123472	-3.726657517	0.000749802	0.316733465	-75.49896339
chr1	46954793	rs3737731	ENSG00000123472	-3.726657517	0.000749802	0.316733465	-75.49896339
chr1	46638258	rs3766246	ENSG00000117480	3.725859898	0.000751453	0.317085381	102.7620916
chr7	150521174	rs2487151	ENSG00000033100	3.725790797	0.000751597	0.317085381	251.0071476
chr17	7063101	rs739669	ENSG00000170291	-3.724802779	0.000753647	0.317747247	-41.60658428
chr12	31028407	rs10843871	ENSG00000013573	3.7244953	0.000754286	0.317799721	109.3062528
chr2	69539790	rs7577689	ENSG00000198380	-3.724074405	0.000755162	0.317799721	-1293.609171
chr5	53633284	rs11739911	ENSG00000185305	3.724048307	0.000755216	0.317799721	235.3762052
chr6	24568658	rs2793434	ENSG00000112294	3.723677136	0.00075599	0.31792235	32.36701227
chr16	65450454	rs1392372	ENSG00000166592	3.721803449	0.000759905	0.318821858	474.4374488
chr13	110098378	rs389656	ENSG00000134905	-3.721461686	0.000760621	0.318821858	-120.6690045
chr13	110098800	rs440500	ENSG00000134905	-3.721461686	0.000760621	0.318821858	-120.6690045
chr11	125794166	rs4935967	ENSG00000110080	-3.720929081	0.000761739	0.318821858	-1376.306275
chr9	106594564	rs4149330	ENSG00000136783	-3.720314254	0.000763031	0.318821858	-83.81325799
chr9	106598804	rs4149325	ENSG00000136783	-3.720314254	0.000763031	0.318821858	-83.81325799
chr9	106600111	rs4149323	ENSG00000136783	-3.720314254	0.000763031	0.318821858	-83.81325799
chr9	106604759	rs4149321	ENSG00000136783	-3.720314254	0.000763031	0.318821858	-83.81325799
chr9	106617923	rs3780541	ENSG00000136783	-3.720314254	0.000763031	0.318821858	-83.81325799
chr7	32034436	rs12216602	ENSG00000154678	-3.719641033	0.000764448	0.318821858	-81.54574508
chr4	8480717	rs2631731	ENSG00000155275	3.719635887	0.000764459	0.318821858	115.4525658
chr13	28134985	rs9579214	ENSG00000132963	3.719484898	0.000764777	0.318821858	53.01121712
chr17	10004256	rs9890793	ENSG00000007237	-3.719060934	0.000765671	0.318821858	-537.47613
chr12	103141907	rs10861171	ENSG00000120837	3.718826455	0.000766166	0.318821858	177.3208549
chr12	112739378	rs1043810	ENSG00000122965	3.718734682	0.00076636	0.318821858	133.6987388
chr1	222005188	rs1153968	ENSG00000162909	3.718659822	0.000766518	0.318821858	226.4753316
chr19	49082145	rs239938	ENSG00000159871	-3.718536504	0.000766778	0.318821858	-339.6244491
chr16	20836726	rs11864905	ENSG00000196678	-3.71833462	0.000767205	0.318821858	-45.40247136
chr2	112439587	rs4848908	ENSG00000153214	3.718157415	0.00076758	0.318821858	218.5338038
chr11	133654284	rs3132810	ENSG00000151503	3.718056922	0.000767793	0.318821858	113.1792102
chr7	158204389	rs10949741	ENSG00000117868	3.71697182	0.000770092	0.319575518	1036.209861
chr16	73267755	rs6564157	ENSG00000168411	3.713552791	0.000777381	0.32239744	112.5593823
chr1	110725876	rs3738750	ENSG00000134248	-3.711818557	0.000781103	0.323294871	-37.86030092
chr12	52956322	rs1920046	ENSG00000123405	-3.711787143	0.000781171	0.323294871	-27.69632181
chr22	31592934	rs137489	ENSG00000185666	-3.711458119	0.000781879	0.323294871	-49.10909433
chr3	20096832	rs11714225	ENSG00000144566	-3.711349137	0.000782114	0.323294871	-158.2219933
chr3	20097319	rs11128934	ENSG00000144566	-3.711349137	0.000782114	0.323294871	-158.2219933
chr11	65317196	rs642803	ENSG00000172922	-3.711046055	0.000782767	0.323294871	-39.56393615
chr5	158114908	rs17712788	ENSG00000164330	3.710949903	0.000782974	0.323294871	139.8964849
chr6	32626982	rs28490179	ENSG00000198502	3.71015011	0.000784701	0.323432576	326.4295459
chr6	24764550	rs7768291	ENSG00000112304	-3.709916178	0.000785207	0.323432576	-40.37144324
chr6	24767049	rs2143340	ENSG00000112304	-3.709916178	0.000785207	0.323432576	-40.37144324
chr5	78130139	rs16875919	ENSG00000113273	-3.709597558	0.000785896	0.323432576	-109.8635702
chr1	181421928	rs2276543	ENSG00000135862	3.709523165	0.000786057	0.323432576	4233.024258
chr12	24037302	rs1566333	ENSG00000134532	3.709046623	0.000787089	0.323432576	182.5154099
chr6	31345384	rs9264602	ENSG00000204525	3.708967188	0.000787261	0.323432576	1433.036488
chr20	13728386	rs6079176	ENSG00000101247	-3.7084322	0.000788422	0.323432576	-21.61100732
chr15	46329318	rs2279366	ENSG00000128951	-3.707873585	0.000789636	0.323432576	-52.34488903
chr15	46359926	rs8039653	ENSG00000128951	-3.707873585	0.000789636	0.323432576	-52.34488903
chr12	10951962	rs1015442	ENSG00000111215	3.706290826	0.000793085	0.323432576	30.28420147
chr12	10952388	rs1015443	ENSG00000111215	3.706290826	0.000793085	0.323432576	30.28420147
chr11	5877297	rs10838795	ENSG00000132256	3.706265741	0.000793139	0.323432576	116.9290956
chr11	61020216	rs11230715	ENSG00000149532	3.70614951	0.000793393	0.323432576	300.3592455
chr11	61023403	rs11230719	ENSG00000149532	3.70614951	0.000793393	0.323432576	300.3592455
chr3	186300171	rs10937204	ENSG00000113790	3.705730086	0.00079431	0.323432576	30.44865744
chr6	28109588	rs149942	ENSG00000197279	3.705605751	0.000794582	0.323432576	61.25349244
chr6	28141066	rs149951	ENSG00000197279	3.705605751	0.000794582	0.323432576	61.25349244
chr6	28154651	rs203876	ENSG00000197279	3.705605751	0.000794582	0.323432576	61.25349244
chr6	28170044	rs203893	ENSG00000197279	3.705605751	0.000794582	0.323432576	61.25349244
chr6	28185352	rs203884	ENSG00000197279	3.705605751	0.000794582	0.323432576	61.25349244
chr6	28197678	rs1631552	ENSG00000197279	3.705605751	0.000794582	0.323432576	61.25349244
chr6	28231906	rs1150666	ENSG00000197279	3.705605751	0.000794582	0.323432576	61.25349244
chr11	70796216	rs1790361	ENSG00000172890	-3.704781375	0.000796387	0.3235945	-459.2092273
chr11	70809036	rs1790337	ENSG00000172890	-3.704781375	0.000796387	0.3235945	-459.2092273
chr20	17970362	rs6111803	ENSG00000212232	3.704528716	0.000796941	0.3235945	6489.889162
chr20	17973212	rs1122812	ENSG00000212232	3.704528716	0.000796941	0.3235945	6489.889162
chr8	23268168	rs954705	ENSG00000134013	-3.703124112	0.000800029	0.324226756	-217.0190859
chr6	44309711	rs3734703	ENSG00000178233	3.702926497	0.000800464	0.324226756	129.3311138
chr6	44330695	rs3734707	ENSG00000178233	3.702926497	0.000800464	0.324226756	129.3311138
chr6	44458694	rs9395012	ENSG00000178233	3.702926497	0.000800464	0.324226756	129.3311138
chr6	24773319	rs3756819	ENSG00000112304	-3.702562928	0.000801265	0.324337216	-40.61208577
chr3	45380471	rs6793155	ENSG00000011376	3.702051921	0.000802393	0.324337216	120.8754674
chr14	57606481	rs10129164	ENSG00000139971	-3.701495287	0.000803623	0.324337216	-239.3988518
chr15	71328566	rs3736510	ENSG00000067141	3.701371293	0.000803898	0.324337216	67.35345927
chr19	63691162	rs2033711	ENSG00000131849	3.701185491	0.000804309	0.324337216	39.69229425
chr16	73227959	rs4888262	ENSG00000168411	3.700807214	0.000805147	0.324337216	100.6797741
chr18	72770518	rs9960774	ENSG00000130856	3.700791914	0.000805181	0.324337216	249.510039
chr12	67991628	rs4761154	ENSG00000127337	3.700580103	0.00080565	0.324337216	14.13958582
chr12	68006957	rs10878964	ENSG00000127337	3.700580103	0.00080565	0.324337216	14.13958582
chr6	31455035	rs9266638	ENSG00000204525	-3.700579141	0.000805652	0.324337216	-1499.034397
chr6	13440446	rs499818	ENSG00000145990	3.700057854	0.000806809	0.324594302	167.4680556
chr16	11980855	rs436838	ENSG00000048471	3.699848078	0.000807275	0.324594302	374.5375653
chr11	125310840	rs576598	ENSG00000064309	-3.699211872	0.000808689	0.324965043	-187.4215081
chr5	76256954	rs987951	ENSG00000145708	3.698778776	0.000809654	0.325154525	73.58943969
chr19	17436302	rs8113725	ENSG00000141971	-3.697470052	0.000812574	0.326129004	-39.30719535
chr5	81595168	rs12652358	ENSG00000152348	3.696829328	0.000814008	0.326424185	36.42873243
chr7	91935102	rs10232215	ENSG00000157259	-3.696172851	0.00081548	0.326424185	-133.0714482
chr7	91978333	rs2111200	ENSG00000157259	-3.696172851	0.00081548	0.326424185	-133.0714482
chr13	72547636	rs4885065	ENSG00000083535	3.696137011	0.00081556	0.326424185	88.92975651
chr20	25408520	rs11697535	ENSG00000101003	3.696037422	0.000815783	0.326424185	145.3884631
chr4	39115658	rs4975015	ENSG00000163682	3.695502094	0.000816986	0.326707131	99.88979108
chr1	89595433	rs6428523	ENSG00000154451	3.694895175	0.000818351	0.327054824	766.7858915
chr10	51467245	rs4042937	ENSG00000099290	-3.694545989	0.000819137	0.327147133	-17.37070865
chr19	53767088	rs2544796	ENSG00000063176	3.694304198	0.000819682	0.327147133	37.15282401
chr16	73258861	rs4402594	ENSG00000168411	-3.693982948	0.000820407	0.327147133	-116.8255559
chr7	83451385	rs12707622	ENSG00000075213	3.693693244	0.000821061	0.327147133	342.8921554
chr7	83685000	rs1015628	ENSG00000075213	3.693693244	0.000821061	0.327147133	342.8921554
chrX	15420597	rs6629105	ENSG00000087842	3.693472234	0.00082156	0.327148509	25.68506953
chr14	80284339	rs6574605	ENSG00000100629	3.69291882	0.000822812	0.32744923	48.23932498
chr22	41427495	rs5751341	ENSG00000128274	3.691737421	0.000825489	0.328314489	91.272165
chr1	11759036	rs12132479	ENSG00000177000	3.691520927	0.000825981	0.328314489	142.4834387
chr1	206048042	rs761276	ENSG00000174059	-3.690942839	0.000827295	0.32863886	-348.8560071
chr15	66830658	rs4777086	ENSG00000140350	-3.690619623	0.000828031	0.328728128	-134.7344031
chr4	42150594	rs13103298	ENSG00000124406	3.690406461	0.000828516	0.328728128	176.5486438
chr18	8798464	rs647097	ENSG00000168502	3.689481917	0.000830625	0.329366832	98.00052609
chr20	30847014	rs910085	ENSG00000101367	3.689165393	0.000831348	0.329455615	134.6747174
chr3	107170324	rs16851846	ENSG00000114423	3.688494045	0.000832884	0.32952549	815.2228649
chr11	93966496	rs11020852	ENSG00000196371	3.688433517	0.000833023	0.32952549	110.4326696
chr11	93994290	rs16920737	ENSG00000196371	3.688433517	0.000833023	0.32952549	110.4326696
chr18	2781071	rs17552605	ENSG00000132205	-3.687828607	0.000834409	0.329876204	-348.9504611
chr16	70589361	rs1035559	ENSG00000140829	3.686744549	0.0008369	0.330320749	162.0605632
chr16	70607981	rs11864453	ENSG00000140829	3.686744549	0.0008369	0.330320749	162.0605632
chr12	30731606	rs17560465	ENSG00000133704	3.685613844	0.000839505	0.330320749	170.9237353
chr5	32103130	rs12054657	ENSG00000113384	3.685603611	0.000839529	0.330320749	756.7095403
chr2	241670414	rs2108485	ENSG00000122085	-3.685532196	0.000839694	0.330320749	-41.13853501
chr2	241676954	rs10933529	ENSG00000122085	-3.685532196	0.000839694	0.330320749	-41.13853501
chr2	241682822	rs6719155	ENSG00000122085	-3.685532196	0.000839694	0.330320749	-41.13853501
chr2	65223467	rs984748	ENSG00000138071	3.685463841	0.000839851	0.330320749	313.4830288
chr19	21823662	rs2457794	ENSG00000197020	3.685382346	0.000840039	0.330320749	83.92391666
chr15	38105084	rs11070245	ENSG00000140319	3.684590323	0.00084187	0.330843459	74.46180438
chr21	37439473	rs13046844	ENSG00000182670	3.683609432	0.000844143	0.331341888	620.7384833
chr21	37501784	rs2835667	ENSG00000182670	3.683609432	0.000844143	0.331341888	620.7384833
chrX	12926448	rs12013535	ENSG00000205542	3.681667085	0.000848661	0.332731359	467.3824961
chr11	125356391	rs684805	ENSG00000064309	-3.68165397	0.000848691	0.332731359	-183.8601348
chr16	55119358	rs9940872	ENSG00000125124	-3.680328125	0.000851789	0.333672622	-106.7484569
chr16	3658444	rs4786427	ENSG00000126602	3.680095075	0.000852334	0.333672622	81.78700352
chr16	19329359	rs11864573	ENSG00000103534	3.67989172	0.000852811	0.333672622	95.5116691
chr10	104408646	rs7923415	ENSG00000156398	-3.679179365	0.000854481	0.333672622	-42.00130541
chr8	33414066	rs2348613	ENSG00000172728	3.679055484	0.000854772	0.333672622	61.11538177
chr8	33423035	rs6995454	ENSG00000172728	3.679055484	0.000854772	0.333672622	61.11538177
chr16	77036573	rs7193100	ENSG00000186153	-3.678899862	0.000855138	0.333672622	-59.25220171
chr16	77039643	rs7189823	ENSG00000186153	-3.678899862	0.000855138	0.333672622	-59.25220171
chr10	120171551	rs2153952	ENSG00000165669	-3.677886601	0.000857521	0.334110845	-44.88894539
chr10	120177712	rs1013620	ENSG00000165669	-3.677886601	0.000857521	0.334110845	-44.88894539
chr6	24595413	rs2744570	ENSG00000112294	-3.67777687	0.00085778	0.334110845	-35.00749183
chr11	6320339	rs2634206	ENSG00000166311	3.677475628	0.00085849	0.334190157	259.2638898
chr1	62475308	rs6688986	ENSG00000132854	-3.676876845	0.000859903	0.334310492	-281.9778701
chr10	27499676	rs1981296	ENSG00000120539	-3.676700789	0.000860319	0.334310492	-57.36275743
chr10	27514084	rs1557169	ENSG00000120539	-3.676700789	0.000860319	0.334310492	-57.36275743
chr1	46464208	rs953070	ENSG00000085998	3.676321198	0.000861217	0.334454398	410.1382218
chr14	80526447	rs10145099	ENSG00000100629	3.67611553	0.000861703	0.334454398	49.27011063
chr12	29303943	rs6487792	ENSG00000064763	-3.675254699	0.000863743	0.335048996	-124.3776495
chr20	30873453	rs242551	ENSG00000101367	-3.6744268	0.000865709	0.335236538	-135.5653908
chr13	26445341	rs9581791	ENSG00000152484	3.674398908	0.000865775	0.335236538	111.1199074
chr13	30601733	rs9538155	ENSG00000120694	3.674337415	0.000865922	0.335236538	154.0279048
chr22	22622264	rs113413	ENSG00000099977	-3.674195685	0.000866259	0.335236538	-31.33630067
chr5	16808049	rs17429731	ENSG00000145555	3.673226966	0.000868566	0.335932489	931.0528501
chr22	21752052	rs5759580	ENSG00000100228	3.67266389	0.00086991	0.336255195	202.3655268
chr8	25249255	rs17197236	ENSG00000147459	-3.6717312	0.000872141	0.336470511	-1898.628219
chr19	8394751	rs10409969	ENSG00000185236	3.671594064	0.000872469	0.336470511	138.7727305
chr19	8401765	rs2303180	ENSG00000185236	3.671594064	0.000872469	0.336470511	138.7727305
chr18	75328463	rs7227107	ENSG00000166377	3.671578321	0.000872507	0.336470511	103.6714313
chr11	11166127	rs12271102	ENSG00000110328	3.671249567	0.000873295	0.336577639	290.3681225
chr4	53149495	rs346005	ENSG00000109189	3.669961431	0.000876389	0.337419275	700.1906863
chr3	194897426	rs1056392	ENSG00000198836	-3.669914604	0.000876501	0.337419275	-168.8846199
chr9	107098379	rs376926	ENSG00000070214	-3.669218576	0.000878178	0.337867479	-2274.480931
chr3	113328211	rs1492487	ENSG00000114529	3.668999017	0.000878707	0.337874163	59.79214698
chr20	56417500	rs6026243	ENSG00000124164	3.667465281	0.000882414	0.338217807	151.5133333
chr14	80902761	rs3915227	ENSG00000140022	3.666634495	0.000884429	0.338217807	365.6282577
chr14	80903027	rs4119204	ENSG00000140022	3.666634495	0.000884429	0.338217807	365.6282577
chr14	80904425	rs9323700	ENSG00000140022	3.666634495	0.000884429	0.338217807	365.6282577
chr14	80923044	rs1569011	ENSG00000140022	3.666634495	0.000884429	0.338217807	365.6282577
chr14	80931328	rs7160190	ENSG00000140022	3.666634495	0.000884429	0.338217807	365.6282577
chr18	50135378	rs10164112	ENSG00000101751	-3.666418081	0.000884954	0.338217807	-155.1315341
chr18	50136316	rs3859342	ENSG00000101751	-3.666418081	0.000884954	0.338217807	-155.1315341
chr12	117075199	rs795482	ENSG00000176834	-3.666007087	0.000885953	0.338217807	-183.9342291
chr4	71015136	rs13107309	ENSG00000126550	3.665710582	0.000886674	0.338217807	39.27778477
chr1	61236014	rs12028122	ENSG00000162599	-3.665542813	0.000887082	0.338217807	-182.4705964
chrX	31269763	rs5927726	ENSG00000198947	3.665491796	0.000887206	0.338217807	293.5041346
chr11	1805909	rs907603	ENSG00000130595	-3.66512216	0.000888107	0.338217807	-168.6007453
chr5	95049301	rs10053879	ENSG00000164292	-3.665068113	0.000888239	0.338217807	-14626.35433
chr5	95051946	rs4292466	ENSG00000164292	-3.665068113	0.000888239	0.338217807	-14626.35433
chr2	191539049	rs17748980	ENSG00000115419	-3.664868262	0.000888726	0.338217807	-392.2521232
chr13	37168163	rs7332772	ENSG00000133110	-3.664792753	0.00088891	0.338217807	-759.9818129
chr14	73602284	rs3742805	ENSG00000119711	3.664406525	0.000889853	0.338217807	54.58367473
chr14	73611237	rs765719	ENSG00000119711	3.664406525	0.000889853	0.338217807	54.58367473
chr14	73622342	rs12232167	ENSG00000119711	3.664406525	0.000889853	0.338217807	54.58367473
chr12	117394084	rs10850973	ENSG00000111707	3.663750121	0.000891457	0.338632463	491.4079922
chr5	14171564	rs252217	ENSG00000038382	-3.663182279	0.000892847	0.338847987	-757.2457489
chr22	26580809	rs730647	ENSG00000180957	3.661821332	0.000896187	0.338847987	112.5993822
chr15	66811865	rs4598851	ENSG00000140350	-3.661580177	0.00089678	0.338847987	-143.5969875
chr20	13224381	rs2327771	ENSG00000089123	3.661546854	0.000896862	0.338847987	43.7209272
chr2	113566585	rs11123162	ENSG00000136695	3.661318033	0.000897425	0.338847987	138.8015558
chr10	120910578	rs10749291	ENSG00000183605	3.661260016	0.000897568	0.338847987	23.17898166
chr4	39107363	rs1979283	ENSG00000163682	3.660722307	0.000898893	0.338847987	98.78516908
chr1	177231227	rs1012066	ENSG00000186283	3.660558912	0.000899296	0.338847987	60.34113521
chr3	11794683	rs4684807	ENSG00000144559	-3.660430353	0.000899613	0.338847987	-20.1886048
chr19	58156820	rs11668097	ENSG00000182986	3.660118577	0.000900383	0.338847987	216.9608085
chr9	134861884	rs507586	ENSG00000148308	3.659321029	0.000902355	0.338847987	72.62602512
chr8	33478272	rs7848	ENSG00000172728	3.659274133	0.000902471	0.338847987	60.92981554
chr9	110926396	rs12379316	ENSG00000095203	-3.659052771	0.000903019	0.338847987	-108.6136765
chr9	110974082	rs10759332	ENSG00000095203	-3.659052771	0.000903019	0.338847987	-108.6136765
chr9	131629427	rs8113	ENSG00000148344	3.658525016	0.000904327	0.338847987	66.46514161
chr9	131631330	rs3818553	ENSG00000148344	3.658525016	0.000904327	0.338847987	66.46514161
chr9	131636842	rs3814547	ENSG00000148344	3.658525016	0.000904327	0.338847987	66.46514161
chr9	131641050	rs7019254	ENSG00000148344	3.658525016	0.000904327	0.338847987	66.46514161
chr9	131641724	rs11790814	ENSG00000148344	3.658525016	0.000904327	0.338847987	66.46514161
chr1	222730057	rs7539200	ENSG00000143771	-3.658352925	0.000904754	0.338847987	-50.59823964
chr16	46737484	rs8054564	ENSG00000102910	-3.658231529	0.000905055	0.338847987	-400.3823108
chr16	46740800	rs8062641	ENSG00000102910	-3.658231529	0.000905055	0.338847987	-400.3823108
chr16	46751524	rs957881	ENSG00000102910	-3.658231529	0.000905055	0.338847987	-400.3823108
chr16	46757031	rs17743256	ENSG00000102910	-3.658231529	0.000905055	0.338847987	-400.3823108
chr4	9741030	rs12501508	ENSG00000109667	-3.658132418	0.000905301	0.338847987	-93.86687123
chr9	5492492	rs10975152	ENSG00000120217	-3.658102127	0.000905376	0.338847987	-761.7825129
chr3	109964420	rs3762793	ENSG00000198919	-3.657644914	0.000906512	0.33908081	-61.62174856
chr19	17436610	rs8100064	ENSG00000130313	3.657261798	0.000907465	0.339212704	32.35563308
chr5	484195	rs768479	ENSG00000180104	-3.656881086	0.000908413	0.339212704	-125.1879367
chr1	53340750	rs11206099	ENSG00000116171	3.65667717	0.000908921	0.339212704	96.6395509
chr1	53341465	rs11206100	ENSG00000116171	3.65667717	0.000908921	0.339212704	96.6395509
chr7	16728273	rs17684089	ENSG00000106537	-3.65518193	0.000912656	0.340413815	-56.30878924
chr22	18288218	rs1978058	ENSG00000215012	-3.654428287	0.000914543	0.340751424	-133.7632138
chr11	125378312	rs7104745	ENSG00000064309	3.654361828	0.00091471	0.340751424	159.2360076
chr19	818735	rs1683593	ENSG00000197766	3.65397021	0.000915693	0.340751424	264.2830172
chr20	30929111	rs6058926	ENSG00000101367	3.653835861	0.00091603	0.340751424	135.9310134
chr15	38109416	rs937213	ENSG00000140319	3.653790947	0.000916143	0.340751424	77.57723192
chr7	147607972	rs6964680	ENSG00000174469	-3.652531531	0.000919311	0.341685816	-72.61233185
chr15	58587436	rs17191442	ENSG00000128915	3.65235763	0.00091975	0.341685816	193.2062823
chr5	131620768	rs3900945	ENSG00000131435	3.65178973	0.000921183	0.341685816	120.1601314
chr9	17444799	rs2593382	ENSG00000044459	-3.651333036	0.000922337	0.341685816	-53.08333519
chr2	120736270	rs11690576	ENSG00000115109	3.651251408	0.000922543	0.341685816	158.2514322
chr1	214772716	rs9651260	ENSG00000196482	-3.651062528	0.000923021	0.341685816	-2193.45811
chr6	151820850	rs6911936	ENSG00000155906	3.650891842	0.000923453	0.341685816	49.15424415
chr2	38831116	rs3134628	ENSG00000163214	-3.649411954	0.000927206	0.341685816	-115.9425439
chr6	13450101	rs2496167	ENSG00000145990	3.649282369	0.000927535	0.341685816	133.0255895
chr6	13450536	rs539629	ENSG00000145990	3.649282369	0.000927535	0.341685816	133.0255895
chr16	87305634	rs2879902	ENSG00000158717	3.648742019	0.00092891	0.341685816	33.87948038
chrX	24950039	rs5986717	ENSG00000101868	3.648589934	0.000929297	0.341685816	183.1885089
chr1	66282007	rs17128314	ENSG00000184588	3.64847545	0.000929589	0.341685816	616.3894438
chr1	66288393	rs2291980	ENSG00000184588	3.64847545	0.000929589	0.341685816	616.3894438
chr1	66289638	rs12040042	ENSG00000184588	3.64847545	0.000929589	0.341685816	616.3894438
chr1	66299819	rs12037891	ENSG00000184588	3.64847545	0.000929589	0.341685816	616.3894438
chr7	5851852	rs17322650	ENSG00000011275	3.648297075	0.000930043	0.341685816	340.6789282
chr18	52525904	rs12954089	ENSG00000091164	3.647829609	0.000931235	0.341685816	50.82440726
chr1	35141017	rs11264172	ENSG00000163867	-3.647446625	0.000932213	0.341685816	-49.19599573
chr1	61237902	rs8179472	ENSG00000162599	-3.646727312	0.000934052	0.341685816	-145.7464059
chr11	107240712	rs11212411	ENSG00000110660	3.646406576	0.000934873	0.341685816	210.8443006
chr18	11980505	rs638063	ENSG00000141401	3.645801826	0.000936424	0.341685816	286.7278255
chr2	9620677	rs10929588	ENSG00000151694	3.645760201	0.00093653	0.341685816	295.0285699
chr12	53023968	rs2141587	ENSG00000094916	3.64565772	0.000936793	0.341685816	418.3489006
chr12	53034892	rs4758960	ENSG00000094916	3.64565772	0.000936793	0.341685816	418.3489006
chr13	42590582	rs9525745	ENSG00000120675	-3.645282852	0.000937756	0.341685816	-67.15218794
chr15	82328629	rs17158593	ENSG00000156218	3.644947268	0.000938619	0.341685816	1065.439639
chr2	242306935	rs6708272	ENSG00000168395	3.644749652	0.000939127	0.341685816	60.09114273
chr15	88978002	rs7178587	ENSG00000197299	3.644644206	0.000939398	0.341685816	75.79086603
chr11	2004215	rs12282459	ENSG00000130595	3.644540786	0.000939664	0.341685816	176.0282621
chr7	44145353	rs882019	ENSG00000136279	-3.644422115	0.00093997	0.341685816	-257.5084671
chr1	26543670	rs12562454	ENSG00000117682	3.644155379	0.000940657	0.341685816	139.8044612
chr1	26546052	rs7535656	ENSG00000117682	3.644155379	0.000940657	0.341685816	139.8044612
chr6	83761252	rs11758364	ENSG00000083097	-3.643721835	0.000941775	0.341685816	-704.2834794
chr6	83802777	rs12209871	ENSG00000083097	-3.643721835	0.000941775	0.341685816	-704.2834794
chr17	30346435	rs3135998	ENSG00000092871	3.643313556	0.000942829	0.341685816	62.8920744
chr19	21629549	rs9807876	ENSG00000197020	3.642880254	0.000943948	0.341685816	89.22942695
chr19	21360939	rs11085447	ENSG00000196268	3.642519938	0.00094488	0.341685816	43.36841114
chr10	98972739	rs3814164	ENSG00000165879	3.641711935	0.000946974	0.341685816	101.7923227
chr10	98973945	rs10748691	ENSG00000165879	3.641711935	0.000946974	0.341685816	101.7923227
chr8	8858728	rs6981573	ENSG00000147324	-3.64133824	0.000947944	0.341685816	-150.4533599
chr8	8859047	rs13259143	ENSG00000147324	-3.64133824	0.000947944	0.341685816	-150.4533599
chr10	99028552	rs701821	ENSG00000165879	3.640984116	0.000948863	0.341685816	105.831915
chr9	97578774	rs7854146	ENSG00000175611	3.640979586	0.000948875	0.341685816	22.38859061
chr2	113586313	rs315931	ENSG00000136695	3.640890444	0.000949107	0.341685816	137.0312648
chr10	99070861	rs1334891	ENSG00000165879	-3.640571379	0.000949936	0.341685816	-98.40542889
chr9	17374923	rs10121841	ENSG00000044459	-3.640520722	0.000950068	0.341685816	-50.9893067
chr15	79383644	rs3848180	ENSG00000172349	-3.64028324	0.000950686	0.341685816	-54.09504169
chr10	75194464	rs11000771	ENSG00000176986	3.640230408	0.000950824	0.341685816	629.4880093
chr10	75197714	rs4746147	ENSG00000176986	3.640230408	0.000950824	0.341685816	629.4880093
chr10	75200968	rs11541237	ENSG00000176986	3.640230408	0.000950824	0.341685816	629.4880093
chr10	75204121	rs11000773	ENSG00000176986	3.640230408	0.000950824	0.341685816	629.4880093
chr10	75209818	rs4082339	ENSG00000176986	3.640230408	0.000950824	0.341685816	629.4880093
chr10	75219922	rs2292307	ENSG00000176986	3.640230408	0.000950824	0.341685816	629.4880093
chr10	75229083	rs11000780	ENSG00000176986	3.640230408	0.000950824	0.341685816	629.4880093
chr1	74950948	rs7522428	ENSG00000116791	3.640193639	0.00095092	0.341685816	51.57741024
chr1	74951717	rs10890142	ENSG00000116791	3.640193639	0.00095092	0.341685816	51.57741024
chr1	74973074	rs277374	ENSG00000116791	3.640193639	0.00095092	0.341685816	51.57741024
chr1	75003194	rs277368	ENSG00000116791	3.640193639	0.00095092	0.341685816	51.57741024
chr12	64979052	rs10878403	ENSG00000127311	3.640032397	0.00095134	0.341685816	38.77709011
chr12	64982521	rs3741605	ENSG00000127311	3.640032397	0.00095134	0.341685816	38.77709011
chr2	152737313	rs12328733	ENSG00000115145	3.640000282	0.000951423	0.341685816	232.1542291
chr2	152753282	rs4664089	ENSG00000115145	3.640000282	0.000951423	0.341685816	232.1542291
chr7	6319010	rs17136142	ENSG00000178397	3.639856869	0.000951797	0.341685816	22.82405939
chr21	37284855	rs2409872	ENSG00000159267	3.63930008	0.000953249	0.342021093	159.0692248
chr4	186441084	rs2692596	ENSG00000109762	3.638663172	0.000954913	0.34243189	113.3393696
chr19	49068521	rs1050054	ENSG00000159871	-3.637745237	0.000957316	0.342817522	-342.6561588
chr19	49075640	rs1978723	ENSG00000159871	-3.637745237	0.000957316	0.342817522	-342.6561588
chr3	9338925	rs2324797	ENSG00000206573	3.637657108	0.000957547	0.342817522	216.4913506
chr6	52943531	rs384505	ENSG00000174156	3.637135537	0.000958916	0.342908461	41.93425701
chr17	70967522	rs6501805	ENSG00000177728	3.635714779	0.000962653	0.342908461	706.9496043
chr17	70994258	rs9899149	ENSG00000177728	3.635714779	0.000962653	0.342908461	706.9496043
chr17	71003488	rs11077792	ENSG00000177728	3.635714779	0.000962653	0.342908461	706.9496043
chr17	71006557	rs9894026	ENSG00000177728	3.635714779	0.000962653	0.342908461	706.9496043
chr12	29331503	rs10771512	ENSG00000064763	-3.635587182	0.000962989	0.342908461	-127.7181062
chr12	29338313	rs7134187	ENSG00000064763	-3.635587182	0.000962989	0.342908461	-127.7181062
chr12	29342646	rs3782508	ENSG00000064763	-3.635587182	0.000962989	0.342908461	-127.7181062
chr12	29343680	rs6487802	ENSG00000064763	-3.635587182	0.000962989	0.342908461	-127.7181062
chr19	4269365	rs3745990	ENSG00000105246	-3.635327463	0.000963674	0.342908461	-7597.834192
chr19	4279044	rs11878837	ENSG00000105246	-3.635327463	0.000963674	0.342908461	-7597.834192
chr3	143928894	rs953239	ENSG00000163710	-3.635023922	0.000964475	0.342908461	-118.8922802
chr16	73128938	rs28759365	ENSG00000168411	3.634992667	0.000964557	0.342908461	104.7453138
chr19	55030264	rs752522	ENSG00000126467	3.634507443	0.000965839	0.34303445	109.8904442
chr11	27009237	rs980804	ENSG00000129151	3.634420944	0.000966068	0.34303445	39.3003954
chr8	109183437	rs389329	ENSG00000104408	-3.634038337	0.00096708	0.34303445	-205.6436715
chr8	109211483	rs377057	ENSG00000104408	-3.634038337	0.00096708	0.34303445	-205.6436715
chr11	65299315	rs489574	ENSG00000172922	-3.633857981	0.000967558	0.34303445	-41.63952025
chr3	195821272	rs3845907	ENSG00000145014	3.633679296	0.000968031	0.34303445	45.37416434
chr3	39156801	rs784500	ENSG00000114745	3.633247895	0.000969175	0.343255369	925.1690807
chr12	29402808	rs12578931	ENSG00000064763	-3.633043126	0.000969718	0.34326354	-130.4225789
chr19	48691473	rs1125030	ENSG00000176531	3.632735516	0.000970535	0.343368435	49.3255667
chr6	33915069	rs6901216	ENSG00000161896	-3.63231526	0.000971652	0.343524809	-87.44126789
chr8	81676618	rs11992883	ENSG00000164684	3.631746157	0.000973166	0.343524809	330.1996967
chr2	206833000	rs1861437	ENSG00000183671	-3.63151496	0.000973782	0.343524809	-64.10447246
chr2	206846724	rs6758398	ENSG00000183671	-3.63151496	0.000973782	0.343524809	-64.10447246
chr5	176531107	rs10035180	ENSG00000165671	-3.631200168	0.000974621	0.343524809	-507.6864769
chr5	176569487	rs1363405	ENSG00000165671	-3.631200168	0.000974621	0.343524809	-507.6864769
chr5	176633490	rs12660023	ENSG00000165671	-3.631200168	0.000974621	0.343524809	-507.6864769
chr2	231944871	rs6758989	ENSG00000156966	3.630842191	0.000975576	0.343677889	111.0464766
chr1	218981543	rs337161	ENSG00000162817	-3.630059207	0.000977669	0.343790399	-3390.423684
chr6	21284103	rs12526391	ENSG00000145996	3.630031768	0.000977742	0.343790399	101.6317046
chr2	231493270	rs16827668	ENSG00000135916	3.629820973	0.000978306	0.343790399	241.2022349
chr6	36831358	rs11757521	ENSG00000137168	3.629618858	0.000978847	0.343790399	75.50539615
chr6	36831420	rs11755091	ENSG00000137168	3.629618858	0.000978847	0.343790399	75.50539615
chr13	75379163	rs2120064	ENSG00000136153	-3.62955368	0.000979022	0.343790399	-250.2922961
chr16	77045378	rs12051258	ENSG00000186153	-3.629041763	0.000980394	0.344089125	-61.44398893
chr12	108370985	rs6663	ENSG00000151148	3.628707085	0.000981292	0.344215673	512.0973351
chr19	44594928	rs16973403	ENSG00000179134	3.62851872	0.000981798	0.344215673	559.3714514
chr17	12502970	rs12451275	ENSG00000179136	3.627829462	0.000983651	0.344682197	57.04077274
chr8	19166892	rs2672260	ENSG00000104611	3.626318776	0.000987724	0.345432595	90.04727233
chr8	19190080	rs1193288	ENSG00000104611	3.626318776	0.000987724	0.345432595	90.04727233
chr1	202144285	rs1891432	ENSG00000058673	3.626136903	0.000988216	0.345432595	1294.149011
chr17	44709784	rs11079867	ENSG00000173868	3.626078456	0.000988374	0.345432595	40.99936221
chr10	97318201	rs12248661	ENSG00000119977	-3.625357626	0.000990324	0.345432595	-136.6853214
chr6	5117916	rs1970010	ENSG00000214113	-3.62463181	0.000992292	0.345432595	-14.02320742
chr13	31786472	rs206115	ENSG00000139618	-3.62455272	0.000992507	0.345432595	-95.83212416
chr3	42951821	rs17388512	ENSG00000144649	3.62383488	0.000994457	0.345432595	351.0056928
chr9	128726382	rs581444	ENSG00000136828	-3.623789125	0.000994582	0.345432595	-82.79231703
chr1	218937746	rs337154	ENSG00000186205	3.623724384	0.000994758	0.345432595	114.1146045
chr1	218937943	rs337153	ENSG00000186205	3.623724384	0.000994758	0.345432595	114.1146045
chr1	218940724	rs426020	ENSG00000186205	3.623724384	0.000994758	0.345432595	114.1146045
chr16	70646464	rs8062041	ENSG00000140829	3.623662946	0.000994925	0.345432595	170.8927035
chr16	70688316	rs1050362	ENSG00000140829	3.623662946	0.000994925	0.345432595	170.8927035
chr16	70695062	rs2240243	ENSG00000140829	3.623662946	0.000994925	0.345432595	170.8927035
chr16	70696685	rs2074626	ENSG00000140829	3.623662946	0.000994925	0.345432595	170.8927035
chr6	159358337	rs3117156	ENSG00000130363	3.623610455	0.000995068	0.345432595	27.42767225
chr17	1704953	rs16951710	ENSG00000132383	3.623556011	0.000995216	0.345432595	101.7886829
chr20	42192979	rs6093938	ENSG00000132823	-3.622801246	0.000997272	0.345964297	-136.5839097
chr11	120753111	rs7102251	ENSG00000137642	-3.622187069	0.000998948	0.346363696	-277.7619719
chr18	75282977	rs11663549	ENSG00000166377	3.621368988	0.001001185	0.346956997	202.3635183
chr5	81607425	rs226202	ENSG00000205464	3.620482183	0.001003616	0.347387565	16.78149496
chr5	81609938	rs6880209	ENSG00000205464	3.620482183	0.001003616	0.347387565	16.78149496
chr10	27548764	rs10764690	ENSG00000120539	-3.620339515	0.001004007	0.347387565	-53.86024548
chr11	64656845	rs3825073	ENSG00000110025	-3.619915749	0.001005171	0.34747628	-28.07147109
chr16	88447526	rs8060934	ENSG00000187741	3.61986269	0.001005317	0.34747628	193.6540973
chrX	3157735	rs2887382	ENSG00000101825	3.618478177	0.001009129	0.348516639	254.431125
chr19	18311713	rs1978423	ENSG00000130522	3.618226268	0.001009824	0.348516639	1540.684857
chr14	103064714	rs1467561	ENSG00000166170	3.61812071	0.001010115	0.348516639	170.5611675
chr2	232279457	rs838441	ENSG00000156973	-3.61797	0.001010532	0.348516639	-22.87516217
chr22	37546613	rs2235135	ENSG00000183741	3.617631397	0.001011467	0.348516639	174.3994476
chr5	475751	rs10072668	ENSG00000180104	3.616807183	0.001013748	0.348516639	123.5217783
chr10	104230428	rs13287	ENSG00000138111	-3.6166382	0.001014217	0.348516639	-38.32122996
chr15	99923316	rs1446120	ENSG00000184277	-3.616583117	0.001014369	0.348516639	-128.2605196
chr12	52913019	rs1056010	ENSG00000123405	-3.616476459	0.001014665	0.348516639	-26.35951811
chr12	52939525	rs4759073	ENSG00000123405	-3.616476459	0.001014665	0.348516639	-26.35951811
chr12	52956665	rs1920045	ENSG00000123405	-3.616476459	0.001014665	0.348516639	-26.35951811
chr12	52960502	rs3809162	ENSG00000123405	-3.616476459	0.001014665	0.348516639	-26.35951811
chr7	8266467	rs3807807	ENSG00000003147	3.616054651	0.001015836	0.348737095	59.13457459
chr19	9498688	rs11666253	ENSG00000174652	3.61502019	0.001018711	0.349538486	70.65864942
chr19	17402017	rs754847	ENSG00000130300	-3.614834131	0.001019229	0.349538486	-100.8653685
chr15	81295849	rs8041231	ENSG00000156232	-3.614585925	0.001019921	0.349593938	-36.51758923
chr17	16357592	rs2970065	ENSG00000187688	3.613960256	0.001021666	0.349647905	127.5651713
chr2	241732448	rs12623850	ENSG00000115687	3.613580086	0.001022728	0.349647905	111.288286
chr2	241762258	rs7574251	ENSG00000115687	3.613580086	0.001022728	0.349647905	111.288286
chr2	241762492	rs7562408	ENSG00000115687	3.613580086	0.001022728	0.349647905	111.288286
chr2	241782871	rs12612906	ENSG00000115687	3.613580086	0.001022728	0.349647905	111.288286
chr8	117933397	rs1050838	ENSG00000147679	-3.612904357	0.001024618	0.349878849	-34.06104137
chr12	49993893	rs7312857	ENSG00000139629	3.612586856	0.001025507	0.349878849	403.9914143
chr12	50005946	rs7311196	ENSG00000139629	3.612586856	0.001025507	0.349878849	403.9914143
chr16	79701010	rs4888121	ENSG00000166454	3.612188349	0.001026624	0.349878849	329.1615521
chr4	186300335	rs10024068	ENSG00000109762	3.611823241	0.001027649	0.349878849	121.5321935
chr7	56055495	rs4496923	ENSG00000129103	3.611670341	0.001028078	0.349878849	397.6439867
chr6	126280003	rs715880	ENSG00000111911	-3.611640772	0.001028161	0.349878849	-108.9405298
chr1	45576636	rs3219472	ENSG00000132773	3.611635548	0.001028176	0.349878849	36.16970224
chr1	45651674	rs6657284	ENSG00000132773	3.611635548	0.001028176	0.349878849	36.16970224
chr20	30838652	rs4911107	ENSG00000101367	-3.611250684	0.001029257	0.349943624	-120.0601689
chr8	22064847	rs28718353	ENSG00000158863	3.611190405	0.001029427	0.349943624	1135.349301
chr6	160509481	rs7773429	ENSG00000213073	-3.610923694	0.001030177	0.350018351	-17.60441386
chr6	44409085	rs7769927	ENSG00000124608	3.609596208	0.001033919	0.350143416	122.9716822
chr20	5029937	rs6053111	ENSG00000089063	-3.609396126	0.001034485	0.350143416	-62.02724256
chr5	81607425	rs226202	ENSG00000186468	-3.609367852	0.001034565	0.350143416	-171.1481897
chr5	81609938	rs6880209	ENSG00000186468	-3.609367852	0.001034565	0.350143416	-171.1481897
chr1	161412319	rs7534573	ENSG00000143248	3.609267568	0.001034848	0.350143416	114.3807595
chr1	161424799	rs12143973	ENSG00000143248	3.609267568	0.001034848	0.350143416	114.3807595
chr12	10925251	rs2298866	ENSG00000111215	3.608925833	0.001035814	0.350143416	30.59023329
chr19	51569245	rs2239381	ENSG00000169515	-3.608690343	0.001036481	0.350143416	-46.5763412
chr17	45402501	rs1811329	ENSG00000108813	-3.608527223	0.001036943	0.350143416	-81.24930942
chr20	43526167	rs7272571	ENSG00000124155	3.608101999	0.001038148	0.350143416	498.0637233
chr20	43543187	rs2272951	ENSG00000124155	3.608101999	0.001038148	0.350143416	498.0637233
chr10	45118208	rs7098434	ENSG00000012779	-3.607916082	0.001038675	0.350143416	-291.258724
chr10	45118380	rs11239430	ENSG00000012779	-3.607916082	0.001038675	0.350143416	-291.258724
chr10	45119956	rs10900195	ENSG00000012779	-3.607916082	0.001038675	0.350143416	-291.258724
chr10	45123084	rs10793613	ENSG00000012779	-3.607916082	0.001038675	0.350143416	-291.258724
chr6	83965456	rs6902437	ENSG00000083097	-3.607788804	0.001039036	0.350143416	-509.4213329
chr2	231498340	rs3111780	ENSG00000135916	3.606433073	0.00104289	0.350942172	183.2402154
chr3	11436863	rs9826803	ENSG00000197548	-3.606066137	0.001043935	0.350942172	-219.3086279
chr3	38568396	rs12053903	ENSG00000157036	-3.605907455	0.001044388	0.350942172	-23.82625298
chr3	123019187	rs4482697	ENSG00000163406	3.605684558	0.001045023	0.350942172	40.29320031
chr19	58880267	rs8106416	ENSG00000221421	-3.604712849	0.0010478	0.350942172	-29.29001229
chr19	982212	rs7247087	ENSG00000064932	-3.604665864	0.001047934	0.350942172	-328.3241501
chr19	58688926	rs2708840	ENSG00000160336	3.604603534	0.001048112	0.350942172	213.6563314
chr19	48978353	rs3760982	ENSG00000159871	-3.604421247	0.001048634	0.350942172	-282.0537441
chr13	39963218	rs2721062	ENSG00000150907	-3.604122068	0.001049491	0.350942172	-101.2555725
chr17	35229994	rs9303277	ENSG00000073605	3.603547073	0.00105114	0.350942172	108.6276903
chr17	35282160	rs11557467	ENSG00000073605	3.603547073	0.00105114	0.350942172	108.6276903
chr17	35302759	rs12950743	ENSG00000073605	3.603547073	0.00105114	0.350942172	108.6276903
chr17	35304873	rs8067378	ENSG00000073605	3.603547073	0.00105114	0.350942172	108.6276903
chr8	16176725	rs17677886	ENSG00000038945	3.603496493	0.001051285	0.350942172	1045.484227
chr2	37307790	rs10206380	ENSG00000115816	-3.603440337	0.001051446	0.350942172	-90.80175574
chr4	174436065	rs6816923	ENSG00000109586	3.603312319	0.001051814	0.350942172	362.6332959
chr4	174442309	rs6553691	ENSG00000109586	3.603312319	0.001051814	0.350942172	362.6332959
chr3	52222149	rs352163	ENSG00000164088	3.603291112	0.001051875	0.350942172	59.02180763
chr3	11277933	rs346068	ENSG00000197548	-3.603232254	0.001052044	0.350942172	-242.8409436
chr3	11278873	rs346070	ENSG00000197548	-3.603232254	0.001052044	0.350942172	-242.8409436
chr1	61240190	rs17121462	ENSG00000162599	-3.602700733	0.001053571	0.351274154	-144.7735903
chr11	61034461	rs10897165	ENSG00000149532	3.60160265	0.001056734	0.352150685	266.0795479
chr12	97354146	rs6538872	ENSG00000120802	3.600344269	0.00106037	0.352888115	185.159411
chr15	58561785	rs7180766	ENSG00000128915	3.600037671	0.001061257	0.352888115	124.2564126
chr17	68430807	rs17780885	ENSG00000133195	-3.599732275	0.001062142	0.352888115	-61.31026458
chr10	99064949	rs10786330	ENSG00000165879	3.599613107	0.001062488	0.352888115	94.51873388
chr8	144752920	rs10282929	ENSG00000147813	-3.59957615	0.001062595	0.352888115	-151.8157579
chr18	9027856	rs9951585	ENSG00000178127	-3.599570754	0.00106261	0.352888115	-139.1147942
chr20	4985774	rs261360	ENSG00000089063	-3.599420204	0.001063047	0.352888115	-57.04104104
chr1	15961943	rs12083988	ENSG00000162458	3.599174465	0.00106376	0.352888115	316.2748248
chr1	15967903	rs2271545	ENSG00000162458	3.599174465	0.00106376	0.352888115	316.2748248
chr9	16474731	rs997693	ENSG00000173068	-3.598910638	0.001064526	0.352964812	-92.49319028
chr2	101182681	rs6742826	ENSG00000204634	-3.598485425	0.001065762	0.3529882	-133.4909389
chr3	150135970	rs4450762	ENSG00000071794	3.598431158	0.00106592	0.3529882	160.258692
chr12	68043695	rs6581889	ENSG00000127337	3.597948	0.001067326	0.3529882	14.22461833
chr5	95024728	rs150548	ENSG00000164292	3.596654926	0.001071099	0.3529882	9158.352178
chr9	124217312	rs1758701	ENSG00000148187	-3.596292582	0.001072158	0.3529882	-57.05525756
chr1	95157492	rs17112770	ENSG00000143036	3.596102268	0.001072715	0.3529882	60.57776892
chr17	77502096	rs35935560	ENSG00000169738	-3.596004822	0.001073	0.3529882	-67.7181234
chr4	128961160	rs35518193	ENSG00000164073	-3.595818798	0.001073545	0.3529882	-204.9798311
chr7	99821071	rs10085549	ENSG00000121716	3.595101468	0.001075648	0.3529882	498.2210624
[truncated: 657,825 more rows]
