# Supplementary material for: The Effect of Genetic Variation on the Placental Transcriptome in Humans
Source: Front Genet. 2019 Jun 11;10:550. doi: 10.3389/fgene.2019.00550 (PMC6581026; doi:10.3389/fgene.2019.00550)
Supplement: Supplementary file 3 [file Table_1.XLSX]

## Sheet: Legend
Supplementary Table 6. All identified frequent cis-eQTLs in REPROMETA placental sample set (n=40).
Analysis was conducted using linear regression with covariates fetal sex, pregnancy association group and labor activity. Positions are given based on GRCh38.
False discovery rate was calculated according to Benjamini and Hochberg. Minor allele effect in percentage calculated as change from the median gene expression level of major homozygotes.
Abbreviations:
AA, major homozygotes; Aa - heterozygotes; aa, minor homozygotes; AF, allele frequency; asRNA, antisense RNA; EUR, minor allele frequency in european population in 1000 Genomes Project;
FDR, false discovery rate; MAF, minor allele frequency; hz, homozygote; NA, not available; n/a, not applicable; n.d., not determined; protein, protein coding; pg, pseudogene
List of Contents:
Table S6A	List of all identified placental cis-eQTLs in the current article.
Table S6B	Comparison of eGenes identified in the current article with results from Peng et al. 2017
Table S6C	Comparison of the designs of the current study and Peng et al., 2017 study
Table S6D	Analysis of lead eQTLs in normal term pregnancies compared to pregnancy complication groups in the discovery sample set
Table S6E	Functional enrichment analysis of eGenes among GO pathways
Table S6F	Placental eSNPs identified in the current article previously reported as GWAS hits
Table S6G	Previously reported GWAS hits up to 100kb from identified placental eGenes

## Sheet: S6A
Table S6A. List of all identified placental cis-eQTLs in the current article
eSNP	SNP position	LD group	Alleles	MAF 1000G EUR	MAF	Gene ID	Gene position	type	t-statistica	pvalue	FDR	betab	R2c	AA median read count	Aa median read count	aa median read count	fold change Aa/AA	fold change aa/AA
rs6693877	chr1:160177000		G>T	0.3161	0.2703	ATP1A4	chr1:160151570-160186977	protein_coding	-5.73414	2.35e-06	0.0198306	-95.0771	0.507	178.998	105.695	30.2334	0.590481	0.168904
rs7517754	chr1:224356827	2	G>A	0.2495	0.25	CNIH4	chr1:224356850-224379459	protein_coding	-5.16491	1.23e-05	0.0450885	-58.5694	0.455	407.668	356.673	266.782	0.874909	0.65441
rs11586729	chr1:224378514	2	A>G	0.2435	0.2375	CNIH4	chr1:224356850-224379459	protein_coding	-5.11801	1.41e-05	0.0477077	-58.287	0.45	406.394	358.922	266.782	0.883187	0.656461
rs4654037	chr1:224379302	2	A>G	0.2505	0.25	CNIH4	chr1:224356850-224379459	protein_coding	-5.16491	1.23e-05	0.0450885	-58.5694	0.455	407.668	356.673	266.782	0.874909	0.65441
rs1539207	chr1:224382219	2	T>C	0.2505	0.25	CNIH4	chr1:224356850-224379459	protein_coding	-5.16491	1.23e-05	0.0450885	-58.5694	0.455	407.668	356.673	266.782	0.874909	0.65441
rs12740255	chr1:224384871	2	C>T	0.2435	0.2375	CNIH4	chr1:224356850-224379459	protein_coding	-5.11801	1.41e-05	0.0477077	-58.287	0.45	406.394	358.922	266.782	0.883187	0.656461
rs17503938	chr1:224387316	2	C>T	0.2435	0.2375	CNIH4	chr1:224356850-224379459	protein_coding	-5.11801	1.41e-05	0.0477077	-58.287	0.45	406.394	358.922	266.782	0.883187	0.656461
rs12074147	chr1:39738050	1	T>C	0.3559	0.325	PPIE	chr1:39692182-39763914	protein_coding	5.58434	3.63e-06	0.0265948	69.5332	0.494	194.418	302.339	343.056	1.5551	1.76453
rs1046988	chr1:39753393	1	C>T	0.3559	0.325	PPIE	chr1:39692182-39763914	protein_coding	5.58434	3.63e-06	0.0265948	69.5332	0.494	194.418	302.339	343.056	1.5551	1.76453
rs1053846	chr1:39757468		T>G	0.2316	0.2125	PPIE	chr1:39692182-39763914	protein_coding	5.94033	1.29e-06	0.0124431	89.2386	0.524	199.402	305.457	394.229	1.53187	1.97706
rs304502	chr10:89377764	17	C>T	0.2038	0.25	IFIT5	chr10:89414586-89421001	protein_coding	-5.3294	7.62e-06	0.0362007	-152.095	0.47	566.396	444.746	242.951	0.78522	0.428943
rs304504	chr10:89378069	18	C>T	0.4742	0.45	IFIT5	chr10:89414586-89421001	protein_coding	5.40335	6.14e-06	0.0321285	123.224	0.477	393.799	545.037	657.529	1.38405	1.66971
rs304478	chr10:89391165	18	T>G	0.4781	0.45	IFIT5	chr10:89414586-89421001	protein_coding	5.40335	6.14e-06	0.0321285	123.224	0.477	393.799	545.037	657.529	1.38405	1.66971
rs303210	chr10:89402920	17	C>T	0.2068	0.25	IFIT5	chr10:89414586-89421001	protein_coding	-5.3294	7.62e-06	0.0362007	-152.095	0.47	566.396	444.746	242.951	0.78522	0.428943
rs304411	chr10:89427124	17	A>C	0.2097	0.25	IFIT5	chr10:89414586-89421001	protein_coding	-5.3294	7.62e-06	0.0362007	-152.095	0.47	566.396	444.746	242.951	0.78522	0.428943
rs197697	chr11:32812870	21	C>A	0.4871	0.4375	PRRG4	chr11:32829943-32858123	protein_coding	5.55927	3.9e-06	0.0282928	513.825	0.491	731.825	1255.61	1943.99	1.71572	2.65635
rs7933966	chr11:32854051	21	C>T	0.4771	0.425	PRRG4	chr11:32829943-32858123	protein_coding	5.37318	6.71e-06	0.0335184	498.715	0.474	877.525	1282.16	1943.99	1.46111	2.21531
rs10767971	chr11:32874118		C>T	0.6064	0.35	PRRG4	chr11:32829943-32858123	protein_coding	6.22689	5.64e-07	0.00644861	511.391	0.548	1023.23	1400.23	1923.32	1.36845	1.87967
rs4755454	chr11:32881717	21	C>T	0.5109	0.4875	PRRG4	chr11:32829943-32858123	protein_coding	5.11577	1.42e-05	0.0477077	476.899	0.45	731.825	1255.61	1943.99	1.71572	2.65635
rs4357719	chr11:5841423	19	T>C	0.3728	0.325	TRIM5	chr11:5663557-5938619	protein_coding	5.93242	1.32e-06	0.0124431	124.391	0.524	578.973	753.635	860.102	1.30168	1.48557
rs4362172	chr11:5841550	19	T>C	0.3728	0.325	TRIM5	chr11:5663557-5938619	protein_coding	5.93242	1.32e-06	0.0124431	124.391	0.524	578.973	753.635	860.102	1.30168	1.48557
rs10742810	chr11:5841883	19	G>A	0.3728	0.325	TRIM5	chr11:5663557-5938619	protein_coding	5.93242	1.32e-06	0.0124431	124.391	0.524	578.973	753.635	860.102	1.30168	1.48557
rs10838734	chr11:5855095		T>G	0.3082	0.2625	TRIM5	chr11:5663557-5938619	protein_coding	5.58467	3.62e-06	0.0265948	123.462	0.494	629.751	749.954	865.667	1.19087	1.37462
rs7943742	chr11:77557811	22	C>T	0.3459	0.4	AQP11	chr11:77589391-77610355	protein_coding	6.08182	8.57e-07	0.00911751	73.3648	0.536	58.2322	171.043	193.328	2.93726	3.31995
rs10793257	chr11:77598488	22	T>C	0.3499	0.4125	AQP11	chr11:77589391-77610355	protein_coding	5.68701	2.69e-06	0.021139	68.2101	0.503	58.2322	180.333	175.166	3.0968	3.00807
rs4945185	chr11:77607097	22	G>A	0.3449	0.4125	AQP11	chr11:77589391-77610355	protein_coding	5.68701	2.69e-06	0.021139	68.2101	0.503	58.2322	180.333	175.166	3.0968	3.00807
rs10466710	chr11:77639292	22	A>G	0.3569	0.4125	AQP11	chr11:77589391-77610355	protein_coding	5.68701	2.69e-06	0.021139	68.2101	0.503	58.2322	180.333	175.166	3.0968	3.00807
rs10840106	chr11:8680289	20	C>T	0.3797	0.35	TRIM66	chr11:8612037-8671866	protein_coding	5.40686	6.08e-06	0.0321285	97.4889	0.477	345.032	442.871	570.225	1.28357	1.65268
rs10840112	chr11:8688964	20	C>T	0.3767	0.35	TRIM66	chr11:8612037-8671866	protein_coding	5.40686	6.08e-06	0.0321285	97.4889	0.477	345.032	442.871	570.225	1.28357	1.65268
rs6488576	chr12:13023376		A>C	0.4533	0.475	HTR7P1	chr12:13000420-13004830	transcribed_processed_pseudogene	-5.48047	4.91e-06	0.0314402	-30.4774	0.484	157.569	121.619	94.8707	0.771848	0.602091
rs10743750	chr12:31087400	24	C>T	0.4314	0.275	DDX11	chr12:31073845-31104791	protein_coding	-8.91368	3.49e-10	1.92e-05	-160.421	0.713	503.425	355.465	181.742	0.706093	0.36101
rs10843881	chr12:31088411	24	A>G	0.4314	0.275	DDX11	chr12:31073845-31104791	protein_coding	-8.91368	3.49e-10	1.92e-05	-160.421	0.713	503.425	355.465	181.742	0.706093	0.36101
rs5446	chr12:6847298		C>T	0.3032	0.2875	SPSB2	chr12:6870935-6889358	protein_coding	5.12716	1.37e-05	0.0477077	101.005	0.451	173.532	235.091	NA	1.35475	NA
rs12309274	chr12:866782	23	T>G	0.14	0.1875	RAD52	chr12:912077-990053	protein_coding	-5.11872	1.41e-05	0.0477077	-85.5172	0.45	366.438	297.25	199.134	0.811186	0.543432
rs9804992	chr12:879728	23	G>A	0.14	0.1875	RAD52	chr12:912077-990053	protein_coding	-5.49412	4.72e-06	0.030704	-91.9563	0.485	366.438	288.558	199.134	0.787469	0.543432
rs7307680	chr12:943322		A>G	0.18	0.2568	RAD52	chr12:912077-990053	protein_coding	-6.38015	3.63e-07	0.00447829	-83.0267	0.56	374.314	297.25	233.79	0.794118	0.624582
rs3748522	chr12:949522		C>A	0.48	0.4872	RAD52	chr12:912077-990053	protein_coding	-5.5178	4.4e-06	0.02995	-63.1459	0.488	400.014	340.219	277.811	0.850517	0.694502
rs6489769	chr12:963799		T>C	0.36	0.3625	RAD52	chr12:912077-990053	protein_coding	-5.25076	9.58e-06	0.0376321	-66.8927	0.463	376.486	327.272	232.242	0.869281	0.616867
rs9538522	chr13:33744012		G>A	0.3449	0.3974	RFC3	chr13:33818049-33966558	protein_coding	5.25041	9.59e-06	0.0376321	99.5376	0.463	266.051	320.011	518.456	1.20282	1.94871
rs9533333	chr13:42981701	25	T>C	0.3439	0.3375	DNAJC15	chr13:43023203-43114224	protein_coding	-5.12158	1.4e-05	0.0477077	-78.2321	0.45	265.416	189.074	154.834	0.712371	0.583365
rs4245318	chr13:42985063	25	C>A	0.3449	0.3625	DNAJC15	chr13:43023203-43114224	protein_coding	-5.15176	1.28e-05	0.0465896	-73.9646	0.453	265.576	194.407	166.714	0.732019	0.627743
rs17553284	chr13:43023570		C>T	0.2525	0.225	DNAJC15	chr13:43023203-43114224	protein_coding	-6.68911	1.5e-07	0.00253767	-99.1037	0.583	265.255	173.223	76.6185	0.653041	0.288848
rs12870383	chr13:51068795	26	T>C	0.3151	0.35	GUCY1B2	chr13:50994511-51080862	transcribed_unitary_pseudogene	5.64883	3.01e-06	0.0233431	54.3826	0.499	59.2847	147.57	151.321	2.48918	2.55245
rs9535573	chr13:51081440	26	G>A	0.329	0.325	GUCY1B2	chr13:50994511-51080862	transcribed_unitary_pseudogene	6.20307	6.04e-07	0.00675197	59.7339	0.546	59.6203	147.57	157.186	2.47517	2.63645
rs8017888	chr14:31346168	27	T>C	0.4225	0.45	HEATR5A	chr14:31291791-31420582	protein_coding	5.14035	1.32e-05	0.0471205	403.169	0.452	758.433	1316.03	1633.73	1.7352	2.15409
rs7157977	chr14:31389003	27	C>T	0.4205	0.45	HEATR5A	chr14:31291791-31420582	protein_coding	5.14035	1.32e-05	0.0471205	403.169	0.452	758.433	1316.03	1633.73	1.7352	2.15409
rs2041073	chr14:73505831		C>T	0.503	0.45	HEATR4	chr14:73478484-73558947	protein_coding	5.29319	8.47e-06	0.0368942	85.3265	0.467	64.002	105.498	232.598	1.64836	3.63423
rs3742722	chr14:80939502	28	C>A	0.5984	0.3974	CEP128	chr14:80476983-80959517	protein_coding	5.40088	6.19e-06	0.0321285	69.7048	0.477	144.153	222.341	322.418	1.5424	2.23664
rs6574613	chr14:80941756	28	A>G	0.6213	0.4125	CEP128	chr14:80476983-80959517	protein_coding	5.26043	9.31e-06	0.0376321	65.4546	0.464	144.153	222.341	301.667	1.5424	2.09269
rs17762146	chr15:73137830	29	G>T	0.3469	0.4875	NEO1	chr15:73051710-73305206	protein_coding	-6.55177	2.22e-07	0.00326176	-80.1407	0.573	296.475	218.015	138.056	0.735355	0.465659
rs1023924	chr15:73146281	29	C>T	0.6123	0.5	NEO1	chr15:73051710-73305206	protein_coding	-6.11411	7.8e-07	0.00844158	-79.5199	0.539	138.056	219.926	286.254	1.59302	2.07346
rs17762600	chr15:73196412	29	T>G	0.6083	0.4875	NEO1	chr15:73051710-73305206	protein_coding	5.94338	1.28e-06	0.0124431	73.6293	0.525	145.436	216.809	284.836	1.49075	1.9585
rs3784801	chr15:73331441	29	A>G	0.6173	0.4625	NEO1	chr15:73051710-73305206	protein_coding	6.60373	1.91e-07	0.00307876	75.2922	0.577	145.436	221.837	284.836	1.52533	1.9585
rs488156	chr15:73333554		G>A	0.5467	0.4	NEO1	chr15:73051710-73305206	protein_coding	5.38339	6.51e-06	0.0330477	67.0097	0.475	151.283	222.171	283.418	1.46857	1.87343
rs11642395	chr16:23545240	30	T>C	0.1869	0.125	DCTN5	chr16:23641392-23677455	protein_coding	5.16551	1.23e-05	0.0450885	254.658	0.455	1440.01	1605.1	1996.62	1.11465	1.38654
rs11643602	chr16:23545588	30	A>G	0.1869	0.125	DCTN5	chr16:23641392-23677455	protein_coding	5.16551	1.23e-05	0.0450885	254.658	0.455	1440.01	1605.1	1996.62	1.11465	1.38654
rs7187920	chr16:23552180	30	T>C	0.1869	0.125	DCTN5	chr16:23641392-23677455	protein_coding	5.16551	1.23e-05	0.0450885	254.658	0.455	1440.01	1605.1	1996.62	1.11465	1.38654
rs120962	chr16:23578665	30	A>G	0.1869	0.125	DCTN5	chr16:23641392-23677455	protein_coding	5.16551	1.23e-05	0.0450885	254.658	0.455	1440.01	1605.1	1996.62	1.11465	1.38654
rs34514	chr16:23659276	31	G>A	0.2137	0.1625	DCTN5	chr16:23641392-23677455	protein_coding	5.90096	1.45e-06	0.013252	246.657	0.521	1404.68	1659.1	1884.25	1.18113	1.34141
rs35586	chr16:23665685	31	A>G	0.2117	0.1447	DCTN5	chr16:23641392-23677455	protein_coding	5.53019	4.25e-06	0.02995	242.952	0.489	1404.68	1665.82	1884.25	1.18591	1.34141
rs7588	chr16:23669844	31	G>A	0.2127	0.1625	DCTN5	chr16:23641392-23677455	protein_coding	5.90096	1.45e-06	0.013252	246.657	0.521	1404.68	1659.1	1884.25	1.18113	1.34141
rs12373078	chr16:30176355		T>G	0.5219	0.4833	SMG1P5	chr16:30267553-30335374	transcribed_unprocessed_pseudogene	-5.71295	2.5e-06	0.0203301	-191.261	0.505	501.724	379.602	130.964	0.756596	0.261028
rs1132812	chr16:30186830		G>A	0.4294	0.4487	SMG1P5	chr16:30267553-30335374	transcribed_unprocessed_pseudogene	8.10863	2.93e-09	0.00010169	215.914	0.673	145.086	440.207	610.18	3.03411	4.20564
rs12923106	chr16:84499539		A>C	0.33	0.4125	TLDC1	chr16:84476421-84554033	protein_coding	-6.81503	1.05e-07	0.00182139	-583.241	0.592	2170.6	1873.06	1156.72	0.862921	0.532901
rs567637	chr16:84500760	32	G>A	0.6183	0.475	TLDC1	chr16:84476421-84554033	protein_coding	7.54605	1.36e-08	0.000406928	561.659	0.64	1241.48	1886.06	2465.29	1.5192	1.98577
rs11643825	chr16:84501190	33	G>T	0.3439	0.4737	TLDC1	chr16:84476421-84554033	protein_coding	-6.30965	4.44e-07	0.0053292	-576.748	0.554	2287.25	1886.06	1195.69	0.824594	0.522762
rs4782983	chr16:84501749	33	A>G	0.3658	0.4625	TLDC1	chr16:84476421-84554033	protein_coding	-7.05479	5.33e-08	0.00125859	-593.763	0.609	2289.1	1873.06	1195.69	0.818251	0.522341
rs11641949	chr16:84503281	32	C>T	0.3996	0.4875	TLDC1	chr16:84476421-84554033	protein_coding	5.83332	1.76e-06	0.0159035	481.426	0.515	1311.48	1899.05	2377.2	1.44802	1.8126
rs12952232	chr17:35316144		T>C	0.0308	0.0375	SLFN5	chr17:35243036-35273655	protein_coding	5.49196	4.75e-06	0.030704	1005.61	0.485	1044.37	1886.54	NA	1.80638	NA
rs7252798	chr19:21734730		C>T	0.5636	0.4625	ZNF100	chr19:21722766-21767628	protein_coding	7.94386	4.57e-09	0.000143593	108.475	0.664	186.871	309.83	426.655	1.65799	2.28316
rs7248225	chr19:42918847	35	T>C	0.24	0.1875	PSG7	chr19:42924132-42937178	protein_coding	6.44767	2.99e-07	0.00398857	12468.8	0.565	1543.17	19387.1	25092.7	12.5631	16.2605
rs7257922	chr19:42928445	35	A>G	0.1431	0.1923	PSG7	chr19:42924132-42937178	protein_coding	6.29584	4.62e-07	0.00544596	12428	0.553	1573.81	19387.1	25092.7	12.3186	15.944
rs7254452	chr19:42960729		A>G	0.2425	0.2375	PSG7	chr19:42924132-42937178	protein_coding	5.17712	1.19e-05	0.0450885	10838.2	0.456	1501.7	2060.56	28206.7	1.37215	18.7831
rs349046	chr19:43796474	36	C>T	0.4682	0.4615	LYPD5	chr19:43795929-43827206	protein_coding	-6.63627	1.74e-07	0.0028761	-467.928	0.579	1026.92	355.411	23.799	0.346093	0.0231751
rs349047	chr19:43796732	36	G>A	0.4672	0.4625	LYPD5	chr19:43795929-43827206	protein_coding	-6.5509	2.22e-07	0.00326176	-465.385	0.573	1026.92	374.424	23.799	0.364607	0.0231751
rs349049	chr19:43797248	36	T>C	0.4672	0.4625	LYPD5	chr19:43795929-43827206	protein_coding	-6.5509	2.22e-07	0.00326176	-465.385	0.573	1026.92	374.424	23.799	0.364607	0.0231751
rs349050	chr19:43797273	36	G>A	0.4672	0.4625	LYPD5	chr19:43795929-43827206	protein_coding	-6.5509	2.22e-07	0.00326176	-465.385	0.573	1026.92	374.424	23.799	0.364607	0.0231751
rs10416177	chr19:43797391	37	T>G	0.4195	0.4	LYPD5	chr19:43795929-43827206	protein_coding	5.26581	9.17e-06	0.0376321	467.109	0.464	30.0857	488.101	907.425	16.2237	30.1614
rs11547806	chr19:43798914	37	C>G	0.5765	0.4	LYPD5	chr19:43795929-43827206	protein_coding	5.26581	9.17e-06	0.0376321	467.109	0.464	30.0857	488.101	907.425	16.2237	30.1614
rs2576452	chr19:54173149	38	C>T	0.4354	0.4	TMC4	chr19:54160108-54173250	protein_coding	-5.51384	4.45e-06	0.02995	-232.574	0.487	540.236	379.836	46.0678	0.703093	0.0852734
rs641738	chr19:54173479	38	C>T	0.4404	0.4	TMC4	chr19:54160108-54173250	protein_coding	-5.51384	4.45e-06	0.02995	-232.574	0.487	540.236	379.836	46.0678	0.703093	0.0852734
rs7250521	chr19:57358779	39	G>A	0.5119	0.45	ZNF749	chr19:57435329-57445485	protein_coding	-5.26399	9.22e-06	0.0376321	-26.0719	0.464	165.71	156.03	120.222	0.941585	0.725499
rs8100796	chr19:57387465	39	T>C	0.5169	0.45	ZNF749	chr19:57435329-57445485	protein_coding	-5.26399	9.22e-06	0.0376321	-26.0719	0.464	165.71	156.03	120.222	0.941585	0.725499
rs6512047	chr19:9327136	34	C>T	0.4851	0.2875	ZNF266	chr19:9412598-9435578	protein_coding	5.12393	1.39e-05	0.0477096	99.4478	0.451	382.613	520.154	585.575	1.35948	1.53046
rs10411146	chr19:9328191	34	A>C	0.4871	0.2875	ZNF266	chr19:9412598-9435578	protein_coding	5.12393	1.39e-05	0.0477096	99.4478	0.451	382.613	520.154	585.575	1.35948	1.53046
rs10401135	chr19:9332656	33	T>C	0.5596	0.35	ZNF266	chr19:9412598-9435578	protein_coding	5.41489	5.94e-06	0.0321285	101.038	0.478	364.416	505.865	568.053	1.38815	1.5588
rs1865040	chr19:9346570	34	T>C	0.4801	0.2821	ZNF266	chr19:9412598-9435578	protein_coding	5.61702	3.3e-06	0.0253078	105.603	0.496	382.613	521.188	585.575	1.36218	1.53046
rs2278406	chr19:9362553	34	T>G	0.4801	0.2875	ZNF266	chr19:9412598-9435578	protein_coding	5.12393	1.39e-05	0.0477096	99.4478	0.451	382.613	520.154	585.575	1.35948	1.53046
rs3826783	chr19:9381465	33	C>T	0.5606	0.35	ZNF266	chr19:9412598-9435578	protein_coding	5.41489	5.94e-06	0.032148	101.038	0.478	364.416	505.865	568.053	1.38815	1.5588
rs6512110	chr19:9412048	33	A>G	0.5646	0.35	ZNF266	chr19:9412598-9435578	protein_coding	5.41489	5.94e-06	0.032148	101.038	0.478	364.416	505.865	568.053	1.38815	1.5588
rs11880207	chr19:9421017	33	C>T	0.5596	0.35	ZNF266	chr19:9412598-9435578	protein_coding	5.41489	5.94e-06	0.032148	101.038	0.478	364.416	505.865	568.053	1.38815	1.5588
rs10411141	chr19:9425527	33	G>A	0.5596	0.35	ZNF266	chr19:9412598-9435578	protein_coding	5.41489	5.94e-06	0.032148	101.038	0.478	364.416	505.865	568.053	1.38815	1.5588
rs10404721	chr19:9431157	33	A>C	0.5646	0.35	ZNF266	chr19:9412598-9435578	protein_coding	5.41489	5.94e-06	0.032148	101.038	0.478	364.416	505.865	568.053	1.38815	1.5588
rs6743376	chr2:113074756		A>C	0.3062	0.35	IL36RN	chr2:113058638-113065382	protein_coding	-5.43624	5.58e-06	0.0320847	-190.615	0.48	406.189	272.625	111.533	0.671177	0.274583
rs7340249	chr2:120184773		A>G	0.2008	0.2436	EPB41L5	chr2:120013005-120179119	protein_coding	-5.46721	5.1e-06	0.0320847	-189.584	0.483	827.763	743.488	454.773	0.898189	0.5494
rs13010343	chr2:190978719		G>A	0.1362	0.1125	GLS	chr2:190880827-190965552	protein_coding	5.42169	5.82e-06	0.0320847	758.719	0.479	1128.21	1769.2	NA	1.56814	NA
rs4674322	chr2:218649059		T>C	0.2704	0.325	TTLL4	chr2:218710845-218755416	protein_coding	5.35968	6.98e-06	0.034353	92.4242	0.473	422.437	519.163	622.113	1.22897	1.47268
rs11678251	chr2:232406577	5	G>A	0.0775	0.1125	ALPG	chr2:232406843-232410714	protein_coding	6.92801	7.62e-08	0.00152356	812.777	0.6	371.511	1336.13	NA	3.59649	NA
rs2741321	chr2:232415529	5	C>T	0.0775	0.1125	ALPG	chr2:232406843-232410714	protein_coding	6.92801	7.62e-08	0.00152356	812.777	0.6	371.511	1336.13	NA	3.59649	NA
rs2853383	chr2:232421763	5	T>C	0.0775	0.1125	ALPG	chr2:232406843-232410714	protein_coding	6.92801	7.62e-08	0.00152356	812.777	0.6	371.511	1336.13	NA	3.59649	NA
rs2678505	chr2:232444356	5	A>G	0.0775	0.1125	ALPG	chr2:232406843-232410714	protein_coding	6.92801	7.62e-08	0.00152356	812.777	0.6	371.511	1336.13	NA	3.59649	NA
rs11692913	chr2:39853203		G>A	0.4781	0.35	THUMPD2	chr2:39736060-39779267	protein_coding	5.11101	1.44e-05	0.0477077	42.6446	0.449	216.874	229.827	280.557	1.05973	1.29364
rs10865489	chr2:88147373	3	T>G	0.2396	0.3125	THNSL2	chr2:88170295-88186636	protein_coding	-7.47219	1.66e-08	0.000457455	-189.307	0.636	576.9	319.052	170.983	0.553046	0.296382
rs4359651	chr2:88165321	3	T>G	0.2376	0.3125	THNSL2	chr2:88170295-88186636	protein_coding	-7.47219	1.66e-08	0.000457455	-189.307	0.636	576.9	319.052	170.983	0.553046	0.296382
rs10495563	chr2:9522081		A>G	0.337	0.3125	ADAM17	chr2:9488486-9555792	protein_coding	-5.97768	1.16e-06	0.0117537	-417.825	0.528	2023.61	1717.81	1470.7	0.848885	0.726772
rs11683188	chr2:99108049	4	C>T	0.3907	0.3875	TSGA10	chr2:98997261-99154964	protein_coding	-5.72579	2.4e-06	0.0198306	-67.6583	0.506	264.711	221.8	133.301	0.837896	0.503573
rs12613624	chr2:99116278	4	A>G	0.3907	0.3875	TSGA10	chr2:98997261-99154964	protein_coding	-5.72579	2.4e-06	0.0198306	-67.6583	0.506	264.711	221.8	133.301	0.837896	0.503573
rs2516835	chr2:99162668	4	C>T	0.3897	0.3784	TSGA10	chr2:98997261-99154964	protein_coding	-5.78943	2e-06	0.0173512	-67.9276	0.512	264.711	219.18	133.301	0.827997	0.503573
rs226503	chr22:45309360	40	T>G	0.1262	0.15	FAM118A	chr22:45308968-45341955	protein_coding	5.11203	1.43e-05	0.0477096	330.621	0.45	426.099	753.635	1163.62	1.76868	2.73086
rs104664	chr22:45315973	40	A>G	0.1342	0.125	FAM118A	chr22:45308968-45341955	protein_coding	5.17136	1.21e-05	0.0450885	394.303	0.455	438.494	850.09	NA	1.93866	NA
rs3827393	chr22:45340272	40	A>G	0.1322	0.1375	FAM118A	chr22:45308968-45341955	protein_coding	5.28963	8.56e-06	0.0368942	376.553	0.466	426.099	799.885	NA	1.87723	NA
rs3747240	chr22:45344343	40	A>G	0.1342	0.1375	FAM118A	chr22:45308968-45341955	protein_coding	5.28963	8.56e-06	0.0368942	376.553	0.466	426.099	799.885	NA	1.87723	NA
rs6006992	chr22:45346879	40	G>A	0.1332	0.1375	FAM118A	chr22:45308968-45341955	protein_coding	5.28963	8.56e-06	0.0368942	376.553	0.466	426.099	799.885	NA	1.87723	NA
rs470062	chr22:45371489	40	A>G	0.1332	0.1375	FAM118A	chr22:45308968-45341955	protein_coding	5.28963	8.56e-06	0.0368942	376.553	0.466	426.099	799.885	NA	1.87723	NA
rs136584	chr22:45380333	40	G>A	0.1322	0.1375	FAM118A	chr22:45308968-45341955	protein_coding	5.28963	8.56e-06	0.0368942	376.553	0.466	426.099	799.885	NA	1.87723	NA
rs12629811	chr3:105955129		C>T	0.2714	0.275	CBLB	chr3:105655461-105869552	protein_coding	5.12296	1.39e-05	0.0477077	1084.05	0.451	2059.81	3267.9	3527.47	1.58651	1.71252
rs2310159	chr4:185213050		G>A	0.4831	0.4375	SNX25	chr4:185204237-185370185	protein_coding	5.45018	5.36e-06	0.0320847	147.736	0.481	531.347	643.922	848.235	1.21187	1.59639
rs7675903	chr4:185238291		A>C	0.5507	0.5	SNX25	chr4:185204237-185370185	protein_coding	5.51885	4.39e-06	0.02995	143.716	0.488	517.444	654.417	783.473	1.26471	1.51412
rs2871198	chr4:26290933		T>C	0.4105	0.325	RBPJ	chr4:26163455-26435131	protein_coding	5.80451	1.91e-06	0.0168295	498.396	0.513	2663.52	3104.56	3702.84	1.16559	1.39021
rs2687963	chr4:39436529		A>G	0.3062	0.2	RPL9	chr4:39454124-39458948	protein_coding	6.02271	1.02e-06	0.0104788	116.186	0.531	243.094	381.001	554.981	1.5673	2.28299
rs2249563	chr4:39453758		G>A	0.3201	0.2125	RPL9	chr4:39454124-39458948	protein_coding	10.3029	1.09e-11	9.68e-07	143.426	0.768	239.061	391.701	554.981	1.6385	2.32151
rs2260645	chr4:39481064		C>A	0.2416	0.1795	RPL9	chr4:39454124-39458948	protein_coding	7.00321	6.16e-08	0.00140236	149.744	0.605	243.094	398.447	NA	1.63906	NA
rs2612520	chr4:42645785		G>T	0.5	0.375	ATP8A1	chr4:42408373-42657105	protein_coding	7.27711	2.86e-08	0.000754995	266.05	0.623	60.4982	280.967	478.985	4.64423	7.91735
rs2577540	chr5:128966049	9	A>C	0.3618	0.375	SLC27A6	chr5:128538013-129033642	protein_coding	-5.50731	4.54e-06	0.02995	-158.023	0.487	640.866	410.022	285.52	0.639794	0.445523
rs2526247	chr5:128966192	9	T>G	0.3668	0.375	SLC27A6	chr5:128538013-129033642	protein_coding	-5.50731	4.54e-06	0.02995	-158.023	0.487	640.866	410.022	285.52	0.639794	0.445523
rs2526249	chr5:128967157	9	A>C	0.3032	0.35	SLC27A6	chr5:128538013-129033642	protein_coding	-5.44473	5.45e-06	0.0320847	-166.919	0.481	639.223	385.684	282.589	0.603364	0.442083
rs2526257	chr5:128982640	9	A>G	0.3032	0.35	SLC27A6	chr5:128538013-129033642	protein_coding	-5.44473	5.45e-06	0.0320847	-166.919	0.481	639.223	385.684	282.589	0.603364	0.442083
rs868649	chr5:640590	6	A>G	0.2286	0.2	CEP72	chr5:612272-667168	protein_coding	6.43688	3.08e-07	0.00398857	100.407	0.564	65.9557	192.691	242.352	2.92153	3.67446
rs2458815	chr5:653228	6	T>C	0.2296	0.2	CEP72	chr5:612272-667168	protein_coding	6.43688	3.08e-07	0.00398857	100.407	0.564	65.9557	192.691	242.352	2.92153	3.67446
rs1689671	chr5:659490	6	G>A	0.2326	0.2	CEP72	chr5:612272-667168	protein_coding	6.43688	3.08e-07	0.00398857	100.407	0.564	65.9557	192.691	242.352	2.92153	3.67446
rs2897554	chr5:81980422	7	A>G	0.29	0.2375	ATG10	chr5:81972025-82276857	protein_coding	5.32046	7.82e-06	0.0363394	56.0306	0.469	230.939	263.633	298.291	1.14157	1.29164
rs6875409	chr5:82001258	7	A>G	0.2306	0.2436	ATG10	chr5:81972025-82276857	protein_coding	5.3951	6.29e-06	0.0321867	56.8812	0.476	230.777	263.633	298.291	1.14237	1.29255
rs2406911	chr5:82016437	7	G>A	0.328	0.275	ATG10	chr5:81972025-82276857	protein_coding	6.13911	7.26e-07	0.00798471	59.6514	0.541	230.777	261.161	298.291	1.13166	1.29255
rs6888977	chr5:82237916	7	T>C	0.2306	0.2375	ATG10	chr5:81972025-82276857	protein_coding	5.32046	7.82e-06	0.0363394	56.0306	0.469	230.939	263.633	298.291	1.14157	1.29164
rs6884232	chr5:82254224	7	A>G	0.2316	0.2375	ATG10	chr5:81972025-82276857	protein_coding	5.32046	7.82e-06	0.0363394	56.0306	0.469	230.939	263.633	298.291	1.14157	1.29164
rs27619	chr5:96782361		T>G	0.3986	0.359	ERAP2	chr5:96875939-96919716	protein_coding	5.80716	1.9e-06	0.0168295	639.711	0.513	566.962	1514.83	2158.51	2.67184	3.80714
rs26618	chr5:96795133		T>C	0.2187	0.2	ERAP2	chr5:96875939-96919716	protein_coding	5.28519	8.67e-06	0.0371315	852.454	0.466	772.951	1939.55	1727.24	2.50928	2.23461
rs2549782	chr5:96895296	8	T>G	0.4801	0.4375	ERAP2	chr5:96875939-96919716	protein_coding	8.34942	1.54e-09	5.97e-05	747.389	0.685	461.348	1512.45	2161.39	3.27833	4.68493
rs2287988	chr5:96901622	8	A>G	0.4801	0.4375	ERAP2	chr5:96875939-96919716	protein_coding	8.34942	1.54e-09	5.97e-05	747.389	0.685	461.348	1512.45	2161.39	3.27833	4.68493
rs2549796	chr5:96909639	8	T>C	0.4811	0.4375	ERAP2	chr5:96875939-96919716	protein_coding	8.34942	1.54e-09	5.97e-05	747.389	0.685	461.348	1512.45	2161.39	3.27833	4.68493
rs1056893	chr5:96909735	8	T>C	0.4801	0.4375	ERAP2	chr5:96875939-96919716	protein_coding	8.34942	1.54e-09	5.97e-05	747.389	0.685	461.348	1512.45	2161.39	3.27833	4.68493
rs2255546	chr5:96913411	8	T>C	0.4801	0.4375	ERAP2	chr5:96875939-96919716	protein_coding	8.34942	1.54e-09	5.97e-05	747.389	0.685	461.348	1512.45	2161.39	3.27833	4.68493
rs10069361	chr5:96949099	8	G>A	0.4682	0.425	ERAP2	chr5:96875939-96919716	protein_coding	8.25755	1.96e-09	7.2e-05	728.701	0.681	470.188	1514.83	2161.39	3.22176	4.59686
rs7719705	chr5:96950582		G>A	0.42	0.35	ERAP2	chr5:96875939-96919716	protein_coding	6.49869	2.58e-07	0.00370463	685.183	0.569	566.962	1562.39	2161.39	2.75573	3.81222
rs4360063	chr5:96957449	8	A>G	0.4165	0.4125	ERAP2	chr5:96875939-96919716	protein_coding	9.46139	8.63e-11	5.69e-06	781.684	0.737	470.188	1512.45	2188.51	3.2167	4.65455
rs10044354	chr5:96984791	8	C>T	0.4155	0.4125	ERAP2	chr5:96875939-96919716	protein_coding	9.46139	8.63e-11	5.69e-06	781.684	0.737	470.188	1512.45	2188.51	3.2167	4.65455
rs9320475	chr6:113922342		C>T	0.174	0.2051	FO393415.1	chr6:113904138-113921642	antisense_RNA	7.05412	5.34e-08	0.00125859	120.28	0.609	90.9278	240.91	254.623	2.64947	2.80027
rs7738394	chr6:150685788		T>C	0.2893	0.3	PLEKHG1	chr6:150599883-150843665	protein_coding	-7.96319	4.34e-09	0.00014308	-631.137	0.665	2078.62	1616.95	825.277	0.777895	0.39703
rs1225710	chr6:28132862	10	T>C	0.3738	0.275	ZSCAN9	chr6:28224886-28233482	protein_coding	6.84201	9.72e-08	0.00173294	222.099	0.594	157.911	455.234	596.04	2.88286	3.77455
rs2791333	chr6:28143336	10	A>G	0.3748	0.275	ZSCAN9	chr6:28224886-28233482	protein_coding	6.84201	9.72e-08	0.00173294	222.099	0.594	157.911	455.234	596.04	2.88286	3.77455
rs1225715	chr6:28145595	10	A>G	0.3738	0.275	ZSCAN9	chr6:28224886-28233482	protein_coding	6.84201	9.72e-08	0.00173294	222.099	0.594	157.911	455.234	596.04	2.88286	3.77455
rs1225618	chr6:28161935	10	A>C	0.3738	0.275	ZSCAN9	chr6:28224886-28233482	protein_coding	6.84201	9.72e-08	0.00173294	222.099	0.594	157.911	455.234	596.04	2.88286	3.77455
rs1233708	chr6:28205441		G>A	0.2684	0.225	ZSCAN9	chr6:28224886-28233482	protein_coding	5.41515	5.94e-06	0.0320847	206.326	0.478	164.494	455.234	620.207	2.76749	3.7704
rs1736891	chr6:28219323	10	C>A	0.3777	0.3	ZSCAN9	chr6:28224886-28233482	protein_coding	10.2712	1.17e-11	9.68e-07	250.265	0.767	131.205	474.753	596.04	3.61842	4.54283
rs1150707	chr6:28229827	10	C>T	0.3777	0.3	ZSCAN9	chr6:28224886-28233482	protein_coding	10.2712	1.17e-11	9.68e-07	250.265	0.767	131.205	474.753	596.04	3.61842	4.54283
rs1233713	chr6:28230503	10	A>G	0.3787	0.3	ZSCAN9	chr6:28224886-28233482	protein_coding	10.2712	1.17e-11	9.68e-07	250.265	0.767	131.205	474.753	596.04	3.61842	4.54283
rs7206	chr6:28233360	10	A>G	0.3777	0.3	ZSCAN9	chr6:28224886-28233482	protein_coding	10.2712	1.17e-11	9.68e-07	250.265	0.767	131.205	474.753	596.04	3.61842	4.54283
rs1150711	chr6:28240757	11	T>C	0.3181	0.2625	ZSCAN9	chr6:28224886-28233482	protein_coding	6.47755	2.74e-07	0.00385196	227.926	0.567	157.911	475.297	544.545	3.00991	3.44844
rs13408	chr6:28244970	12	G>A	0.5964	0.375	ZSCAN9	chr6:28224886-28233482	protein_coding	6.04438	9.55e-07	0.00999854	220.336	0.533	157.911	404.145	493.049	2.55933	3.12233
rs1736895	chr6:28252048	12	G>A	0.5954	0.3625	ZSCAN9	chr6:28224886-28233482	protein_coding	6.22495	5.67e-07	0.00644861	228.958	0.548	157.911	404.449	544.545	2.56126	3.44844
rs12214383	chr6:28255953	12	C>T	0.4036	0.359	ZSCAN9	chr6:28224886-28233482	protein_coding	5.77744	2.07e-06	0.0177325	218.53	0.511	157.911	404.145	544.545	2.55933	3.44844
rs1531681	chr6:28259100	12	A>G	0.4036	0.3553	ZSCAN9	chr6:28224886-28233482	protein_coding	5.61016	3.37e-06	0.0255212	217.192	0.496	157.911	403.841	544.545	2.5574	3.44844
rs2142730	chr6:28298372	10	T>C	0.3797	0.3	ZSCAN9	chr6:28224886-28233482	protein_coding	10.2712	1.17e-11	9.68e-07	250.265	0.767	131.205	474.753	596.04	3.61842	4.54283
rs1997660	chr6:28301886	11	A>G	0.3091	0.2375	ZSCAN9	chr6:28224886-28233482	protein_coding	5.25223	9.54e-06	0.0376321	228.057	0.463	158.451	475.297	493.049	2.99964	3.11168
rs9468333	chr6:28303421	11	C>T	0.3091	0.2375	ZSCAN9	chr6:28224886-28233482	protein_coding	5.25223	9.54e-06	0.0376321	228.057	0.463	158.451	475.297	493.049	2.99964	3.11168
rs853693	chr6:28314871	11	G>A	0.3091	0.2375	ZSCAN9	chr6:28224886-28233482	protein_coding	5.25223	9.54e-06	0.0376321	228.057	0.463	158.451	475.297	493.049	2.99964	3.11168
rs853690	chr6:28317705	11	G>A	0.3091	0.2375	ZSCAN9	chr6:28224886-28233482	protein_coding	5.25223	9.54e-06	0.0376321	228.057	0.463	158.451	475.297	493.049	2.99964	3.11168
rs707907	chr6:28323463	11	A>G	0.3091	0.2375	ZSCAN9	chr6:28224886-28233482	protein_coding	5.25223	9.54e-06	0.0376321	228.057	0.463	158.451	475.297	493.049	2.99964	3.11168
rs9301	chr6:28324929	10	T>C	0.3807	0.3	ZSCAN9	chr6:28224886-28233482	protein_coding	10.2712	1.17e-11	9.68e-07	250.265	0.767	131.205	474.753	596.04	3.61842	4.54283
rs853684	chr6:28326773	10	T>C	0.3807	0.3	ZSCAN9	chr6:28224886-28233482	protein_coding	10.2712	1.17e-11	9.68e-07	250.265	0.767	131.205	474.753	596.04	3.61842	4.54283
rs7772827	chr6:28333366		T>C	0.2624	0.1875	ZSCAN9	chr6:28224886-28233482	protein_coding	7.12192	4.42e-08	0.00112046	296.072	0.613	169.995	480.751	NA	2.82802	NA
rs9469583	chr6:33749993		C>T	0.4354	0.4125	IP6K3	chr6:33721670-33746905	protein_coding	5.42489	5.77e-06	0.0320847	105.614	0.479	114.303	202.237	287.067	1.76931	2.51146
rs6941212	chr6:42948182	13	C>T	0.5368	0.4875	PEX6	chr6:42963870-42979220	protein_coding	-5.51555	4.43e-06	0.02995	-292.781	0.487	1222.82	1177.62	774.966	0.96304	0.633756
rs1129187	chr6:42964462	13	T>G	0.5378	0.4875	PEX6	chr6:42963870-42979220	protein_coding	-5.51555	4.43e-06	0.02995	-292.781	0.487	1222.82	1177.62	774.966	0.96304	0.633756
rs2395943	chr6:42972935		G>A	0.4115	0.3875	PEX6	chr6:42963870-42979220	protein_coding	-5.20139	1.11e-05	0.0426805	-281.239	0.458	1288.33	1090.99	699.202	0.846828	0.542721
rs10239305	chr7:135087732	15	T>C	0.4831	0.5	WDR91	chr7:135183839-135211534	protein_coding	-5.30515	8.18e-06	0.0367035	-485.602	0.468	2296.19	1676.44	1145.02	0.730099	0.498663
rs11771999	chr7:135097600	15	C>T	0.5169	0.5	WDR91	chr7:135183839-135211534	protein_coding	-5.30515	8.18e-06	0.0367035	-485.602	0.468	2296.19	1676.44	1145.02	0.730099	0.498663
rs1962522	chr7:135101597	15	A>C	0.5169	0.5	WDR91	chr7:135183839-135211534	protein_coding	-5.30515	8.18e-06	0.0367035	-485.602	0.468	2296.19	1676.44	1145.02	0.730099	0.498663
rs10227500	chr7:135109263	15	T>C	0.5169	0.4429	C7orf49	chr7:135092363-135170795	protein_coding	-5.26358	9.23e-06	0.0376321	-332.94	0.464	1580.94	1324.64	858.107	0.837883	0.542782
rs10227500	chr7:135109263	15	T>C	0.5169	0.4429	WDR91	chr7:135183839-135211534	protein_coding	-5.14069	1.32e-05	0.0471205	-542.811	0.464	2296.19	1688.67	1145.02	0.735422	0.498663
rs10238516	chr7:135147091	15	T>G	0.5159	0.5	WDR91	chr7:135183839-135211534	protein_coding	-5.30515	8.18e-06	0.0367035	-485.602	0.468	2296.19	1688.67	1145.02	0.735422	0.498663
rs7795497	chr7:135150598	15	G>A	0.5119	0.5	WDR91	chr7:135183839-135211534	protein_coding	-5.30515	8.18e-06	0.0367035	-485.602	0.468	2296.19	1676.44	1145.02	0.730099	0.498663
rs6460052	chr7:73737314	14	A>G	0.4891	0.4625	ABHD11	chr7:73736094-73738867	protein_coding	-5.37069	6.76e-06	0.0335184	-141.062	0.474	504.533	369.556	262.465	0.732472	0.520213
rs10266412	chr7:73741881	14	A>G	0.4861	0.4625	ABHD11	chr7:73736094-73738867	protein_coding	-5.37069	6.76e-06	0.0335184	-141.062	0.474	504.533	369.556	262.465	0.732472	0.520213
rs11764572	chr7:73764105	14	G>A	0.4791	0.45	ABHD11	chr7:73736094-73738867	protein_coding	-5.45099	5.35e-06	0.0320847	-149.121	0.481	504.533	355.831	253.235	0.705268	0.501919
rs11979807	chr7:73768611	14	G>T	0.4781	0.45	ABHD11	chr7:73736094-73738867	protein_coding	-5.45099	5.35e-06	0.0321285	-149.121	0.481	504.533	355.831	253.235	0.705268	0.501919
rs4484568	chr7:73773321	14	A>G	0.4781	0.45	ABHD11	chr7:73736094-73738867	protein_coding	-5.45099	5.35e-06	0.0321285	-149.121	0.481	504.533	355.831	253.235	0.705268	0.501919
rs4131376	chr7:73773988	14	T>C	0.4781	0.45	ABHD11	chr7:73736094-73738867	protein_coding	-5.45099	5.35e-06	0.0321285	-149.121	0.481	504.533	355.831	253.235	0.705268	0.501919
rs6979031	chr7:73784286	14	A>G	0.4801	0.45	ABHD11	chr7:73736094-73738867	protein_coding	-5.45099	5.35e-06	0.0321285	-149.121	0.481	504.533	355.831	253.235	0.705268	0.501919
rs4370521	chr8:40111873		A>G	0.3489	0.325	C8orf4	chr8:40153455-40155308	protein_coding	5.3291	7.63e-06	0.0362007	163.636	0.47	300.448	473.372	630.733	1.57555	2.09931
rs193008	chr9:105280525		T>C	0.0845	0.1625	SLC44A1	chr9:105244622-105439171	protein_coding	-5.11291	1.43e-05	0.0477077	-2758.11	0.45	6726.21	4072.02	2828.03	0.605396	0.420449
rs7046565	chr9:109539940		T>C	0.4016	0.425	YBX1P6	chr9:109532830-109534332	processed_pseudogene	5.39713	6.26e-06	0.0321867	74.1106	0.477	31.929	155.511	164.391	4.87052	5.14864
rs1060817	chr9:120820914	16	G>A	0.4105	0.3125	PSMD5	chr9:120815496-120842984	protein_coding	5.24665	9.7e-06	0.0376321	92.209	0.462	311.15	399.963	430.31	1.28543	1.38297
rs10760117	chr9:120824459	16	G>T	0.4105	0.3125	PSMD5	chr9:120815496-120842984	protein_coding	5.24665	9.7e-06	0.0376321	92.209	0.462	311.15	399.963	430.31	1.28543	1.38297
rs4837796	chr9:120848010	16	T>C	0.4155	0.3125	PSMD5	chr9:120815496-120842984	protein_coding	5.24665	9.7e-06	0.0376321	92.209	0.462	311.15	399.963	430.31	1.28543	1.38297
rs7850758	chr9:137293773		A>G	0.0885	0.0625	TPRN	chr9:137191617-137204193	protein_coding	5.14793	1.29e-05	0.0468533	133.173	0.453	218.104	304.261	NA	1.39503	NA
rs10869496	chr9:75085168		C>A	0.3678	0.3625	NMRK1	chr9:75060573-75088217	protein_coding	-5.34869	7.2e-06	0.035207	-78.6928	0.472	432.937	353.236	260.547	0.815907	0.601814
rs3810756	chrX:119417694	41	C>T	0.3	0.05	SLC25A43	chrX:119399060-119454478	protein_coding	-6.37658	3.66503e-07	0.00447829	-78.4089	0.56	192	130.5	123	0.679688	0.640625
rs3848870	chrX:119426250	41	G>A	0.3	0.049	SLC25A43	chrX:119399060-119454478	protein_coding	-6.42669	3.17426e-07	0.0040278	-78.5033	0.563	192	130.5	123	0.679688	0.640625
a the value of beta divided by its standard error; b minor allele effect (read count); c the proportion of gene expression variability explained by the SNP

## Sheet: S6B
Table S6B. Comparison of eGenes identified in the current article with results from S. Peng et al., “Expression quantitative trait loci (eQTLs) in human placentas suggest developmental origins of complex diseases,” Hum. Mol. Genet., Jul. 2017.
eGene	Current study						S. Peng et al., “Expression quantitative trait loci (eQTLs) in human placentas suggest developmental origins of complex diseases,” Hum. Mol. Genet., Jul. 2017.						Rank by most significant P-values in Peng et al.					GTEx eQTL (lead SNP-eGene pair from current study)	Human Protein Atlas
	Lead eSNP	pvalue	betaa	R-squareb	t-statisticc	FDR	Lead eSNP	LD between lead SNPs (r2)	pvalue	betad	r-square	t-statistic	rank number	0.01	0.05	0.1	0.25		gene expression	Protein expression	Placental protein expression
RPL9	rs2249563	1.09e-11	143.426	0.768	10.3029	9.68e-07	rs2687967	1	1.8e-32	-1.11	0.593148	-15.1291	17	+	+	+	+	all tissues	expressed in all	expressed in all	medium
ZSCAN9	rs1150707	1.17e-11	250.265	0.767	10.2712	9.68e-07	n.d.	n.d.	n.d.	n.d.	n.d.	n.d.	n.d.					skin - sun exposed, skin - not sun exposed	expressed in all	Mixed	medium
ERAP2	rs10044354	8.63e-11	781.684	0.737	9.46139	5.69e-06	rs2910686	1	2.65e-31	1.09735	0.579044	14.6956	23	+	+	+	+	all tissues	mixed	Mixed	medium
DDX11	rs10743750	3.49e-10	-160.421	0.713	-8.91368	1.92e-05	rs10843881	1	5.07e-36	-1.12426	0.633237	-16.4642	9	+	+	+	+	all tissues	expressed in all	Mixed	medium
SMG1P5	rs1132812	2.93e-09	215.914	0.673	8.10863	0.00010169	n.d.	n.d.	n.d.	n.d.	n.d.	n.d.	n.d.					up to 30 tissues	NA	NA	NA
PLEKHG1	rs7738394	4.34e-09	-631.137	0.665	-7.96319	0.00014308	rs55646755	0.42	9.1e-20	-1.00188	0.410784	-10.4621	169			+	+	testis, esophagus - mucosa	Group enriched (spleen)	expressed in all	medium
ZNF100	rs7252798	4.57e-09	108.475	0.664	7.94386	0.000143593	rs7252798	1	1.18e-34	1.09287	0.61831	15.9477	10	+	+	+	+	most tissues	mixed	NA	NA
TLDC1	rs567637	1.36e-08	561.659	0.64	7.54605	0.000406928	n.d.	n.d.	n.d.	n.d.	n.d.	n.d.	n.d.					Esophagus - mucosa	mixed	expressed in all	high
THNSL2	rs10865489	1.66e-08	-189.307	0.636	-7.47219	0.000457455	rs10173112	0.95	2.18e-27	1.27	0.528067	13.2542	47		+	+	+	all tissues	Group enriched (parathyroid gland)	Mixed	n.d.
ATP8A1	rs2612520	2.86e-08	266.05	0.623	7.27711	0.000754995	rs1460357	0.62	4.28e-12	-0.787958	0.264074	-7.50578	626				+	up to 10 tissues	Group enriched (parathyroid gland)	Mixed	medium
FO393415.1	rs9320475	5.34e-08	120.28	0.609	7.05412	0.00125859	n.d.	n.d.	n.d.	n.d.	n.d.	n.d.	n.d.					up to 20 tissues	NA	NA	NA
ALPG	rs11678251	7.62e-08	812.777	0.6	6.92801	0.00152356	rs2853401	0.9	1.4e-12	1.40713	0.274316	7.70373	573				+	Colon - transverse, lung	Group enriched (fallopian tube)	Placenta enriched	high
DNAJC15	rs17553284	1.5e-07	-99.1037	0.583	-6.68911	0.00253767	rs17553284	1	6.52e-26	-1.28253	0.50732	-12.7148	60		+	+	+	all tissues	Mixed	NA	NA
LYPD5	rs349046	1.74e-07	-467.928	0.579	-6.63627	0.0028761	rs10426528	0.7	2.3e-22	-0.935959	0.453683	-11.4184	116		+	+	+	up to 10 tissues	Group enriched (skin)	Mixed	low
NEO1	rs3784801	1.91e-07	75.2922	0.577	6.60373	0.00307876	rs12912599	n.d.	2.04e-07	0.861979	0.158444	5.43684	1572					Cells - EBV-transformed lymphocytes	mixed	expressed in all	medium
PSG7	rs7248225	2.99e-07	12468.8	0.565	6.44767	0.00398857	rs113247044	n.d.	8.54e-21	1.31308	0.428139	10.8417	147		+	+	+	NA	Placenta enriched (placenta, skin)	Placenta enriched	medium
CEP72	rs868649	3.08e-07	100.407	0.564	6.43688	0.00398857	rs1697982	1	3.59e-23	1.14408	0.46636	11.7135	107		+	+	+	NA	Group enriched (testis)	Mixed	medium
SLC25A43	rs3810756	3.66503e-07	-78.4089	0.563	-6.37658	0.00447829	n.d.	n.d.	n.d.	n.d.	n.d.	n.d.	n.d.					up to 10 tissues	mixed	Group enriched	n.d.
RAD52	rs7307680	3.63e-07	-83.0267	0.56	-6.38015	0.00447829	rs12822733	0.96	2.22e-11	-0.968459	0.248756	-7.21019	710				+	most tissues	expressed in all	NA	NA
PRRG4	rs10767971	5.64e-07	511.391	0.548	6.22689	0.00644861	n.d.	n.d.	n.d.	n.d.	n.d.	n.d.	n.d.					Whole blood	mixed	Mixed	medium
GUCY1B2	rs9535573	6.04e-07	59.7339	0.546	6.20307	0.00675197	rs12870315	0.98	2.19e-18	-0.91	0.386667	-9.94879	213			+	+	up to 30 tissues	NA	NA	NA
ATG10	rs2406911	7.26e-07	59.6514	0.541	6.13911	0.00798471	rs12109996	0.74	3.77e-14	0.8954	0.306504	8.33002	431				+	most tissues	mixed	expressed in all	medium
AQP11	rs7943742	8.57e-07	73.3648	0.536	6.08182	0.00911751	rs7943055	1	3.17e-38	1.17752	0.65612	17.3076	5	+	+	+	+	Brain - cortex, muscle - skeletal, skin - sun exposed	Group enriched (duodenum, small intestine)	expressed in all	low
ADAM17	rs10495563	1.16e-06	-417.825	0.528	-5.97768	0.0117537	rs11891922	0.64	3.42e-12	0.723492	0.266146	7.5458	612				+	up to 10 tissues	expressed in all	expressed in all	medium
PPIE	rs1053846	1.29e-06	89.2386	0.524	5.94033	0.0124431	n.d.	n.d.	n.d.	n.d.	n.d.	n.d.	n.d.					most tissues	expressed in all	expressed in all	medium
TRIM5	rs4357719	1.32e-06	124.391	0.524	5.93242	0.0124431	rs4237762	0.43	3.66e-12	-0.772709	0.265527	-7.53385	617				+	NA	mixed	expressed in all	high
DCTN5	rs34514	1.45e-06	246.657	0.521	5.90096	0.013252	rs42873	1	2.92e-24	1.26977	0.48304	12.1119	84		+	+	+	up to 30 tissues	expressed in all	Mixed	low
RBPJ	rs2871198	1.91e-06	498.396	0.513	5.80451	0.0168295	n.d.	n.d.	n.d.	n.d.	n.d.	n.d.	n.d.					NA	expressed in all	NA	NA
TSGA10	rs2516835	2e-06	-67.9276	0.512	-5.78943	0.0173512	rs720229	0.98	2.11e-14	0.744522	0.311542	8.42887	412				+	up to 10 tissues	Group enriched (fallopian tube, testis)	NA	NA
ATP1A4	rs6693877	2.35e-06	-95.0771	0.507	-5.73414	0.0198306	rs1408665	1	2.85e-19	-0.904547	0.40224	-10.2785	183			+	+	Breast - mammary tissue, lung, skin - not sun exposed, esophagus - mucosa	Placenta enriched (placenta, testis, urinary bladder)	NA	NA
ZNF266	rs1865040	3.3e-06	105.603	0.496	5.61702	0.0253078	rs11878970	0.73	1.56e-27	0.990351	0.530062	13.3074	45		+	+	+	all tissues	expressed in all	Group enriched	low
SNX25	rs7675903	4.39e-06	143.716	0.488	5.51885	0.02995	rs13119774	0.92	6.81e-16	-0.782601	0.34064	-9.00609	322				+	NA	expressed in all	NA	NA
PEX6	rs6941212	4.43e-06	-292.781	0.487	-5.51555	0.02995	rs12524845	0.77	1.27e-30	0.974583	0.570593	14.4437	25	+	+	+	+	all tissues	expressed in all	Mixed	high
TMC4	rs2576452	4.45e-06	-232.574	0.487	-5.51384	0.02995	rs8736	1	3.55e-41	-1.22291	0.684551	-18.4581	2	+	+	+	+	most tissues	Group enriched (duodenum)	Mixed	n.d.
SLC27A6	rs2577540	4.54e-06	-158.023	0.487	-5.50731	0.02995	rs34705093	0.82	9.29e-24	-1.08881	0.475405	-11.928	97		+	+	+	up to 20 tissues	Group enriched (adrenal gland, fallopian tube)	Group enriched	high
SLFN5	rs12952232	4.75e-06	1005.61	0.485	5.49196	0.030704	rs883416	n.d.	1.44e-16	0.867817	0.353389	9.26306	283			+	+	NA	mixed	expressed in all	high
HTR7P1	rs6488576	4.91e-06	-30.4774	0.484	-5.48047	0.0314402	rs7963598	1	3.33e-23	0.947248	0.46687	11.7255	105		+	+	+	up to 10 tissues	NA	NA	NA
EPB41L5	rs7340249	5.1e-06	-189.584	0.483	-5.46721	0.0320847	rs1713074	1	3.83e-24	-1.07113	0.481259	-12.0688	88		+	+	+	up to 10 tissues	mixed	Group enriched	low
ABHD11	rs11764572	5.35e-06	-149.121	0.481	-5.45099	0.0320847	rs11764572	1	4.07e-10	-0.627445	0.220952	-6.67293	904					up to 20 tissues	expressed in all	expressed in all	medium
IL36RN	rs6743376	5.58e-06	-190.615	0.48	-5.43624	0.0320847	rs2100071	0.31	4.11e-24	1.06573	0.480791	12.0575	90		+	+	+	Esophagus - mucosa	Group enriched (esophagus, skin, tonsil)	NA	NA
IP6K3	rs9469583	5.77e-06	105.614	0.479	5.42489	0.0320847	rs9469583	1	6.1e-19	-0.93	0.396464	-10.1555	199			+	+	up to 20 tissues	Group enriched (skeletal muscle, thyroid gland)	Mixed	n.d.
GLS	rs13010343	5.82e-06	758.719	0.479	5.42169	0.0320847	rs11894425	0.23	1.94e-15	0.781765	0.331915	8.83175	341				+	Adipose - subcutaneous	expressed in all	Mixed	n.d.
TRIM66	rs10840106	6.08e-06	97.4889	0.477	5.40686	0.0321285	rs10840106	1	1.76e-19	0.909506	0.405871	10.3563	177			+	+	most tissues	mixed	Mixed	medium
IFIT5	rs304504	6.14e-06	123.224	0.477	5.40335	0.0321285	rs2481931	0.31	5.18e-11	-0.781248	0.240752	-7.05574	755				+	up to 30 tissues	mixed	NA	NA
CEP128	rs3742722	6.19e-06	69.7048	0.477	5.40088	0.0321285	rs8009260	0.98	1.43e-28	1.05084	0.544077	13.6878	37		+	+	+	Testis, brain - cerebellum, brain - cerebellar hemishpere	mixed	expressed in all	medium
YBX1P6	rs7046565	6.26e-06	74.1106	0.477	5.39713	0.0321867	n.d.	n.d.	n.d.	n.d.	n.d.	n.d.	n.d.					Esophagus - mucosa, skin - not sun exposed, skin - sun exposed, prostate	NA	NA	NA
TTLL4	rs4674322	6.98e-06	92.4242	0.473	5.35968	0.034353	rs1344643	0.51	8.92e-12	0.733415	0.257282	7.37466	657				+	Nerve - tibial	expressed in all	Mixed	medium
NMRK1	rs10869496	7.2e-06	-78.6928	0.472	-5.34869	0.035207	n.d.	n.d.	n.d.	n.d.	n.d.	n.d.	n.d.					most tissues	expressed in all	Mixed	medium
TCIM	rs4370521	7.63e-06	163.636	0.47	5.3291	0.0362007	n.d.	n.d.	n.d.	n.d.	n.d.	n.d.	n.d.					NA	mixed	Mixed	medium
WDR91	rs10239305	8.18e-06	-485.602	0.468	-5.30515	0.0367035	rs62481877	0.84	5.61e-34	1.07146	0.610667	15.6925	11	+	+	+	+	up to 10 tissues	mixed	NA	NA
HEATR4	rs2041073	8.47e-06	85.3265	0.467	5.29319	0.0368942	rs8014023	1	3.18e-14	-0.734808	0.307987	-8.35908	419				+	up to 20 tissues	Group enriched (skin, testis)	NA	NA
FAM118A	rs3827393	8.56e-06	376.553	0.466	5.28963	0.0368942	rs738177	0.96	7.53e-16	-1.15	0.3398	-8.98926	326				+	all tissues	expressed in all	Mixed	medium
ZNF749	rs7250521	9.22e-06	-26.0719	0.464	-5.26399	0.0376321	rs11665675	0.83	3.04e-07	-0.577285	0.154275	-5.3516	1648					all tissues	mixed	NA	NA
C7orf49	rs10227500	9.23e-06	-332.94	0.464	-5.26358	0.0376321	rs10155910	0.98	8.41e-37	1.08696	0.641511	16.7615	6	+	+	+	+	up to 20 tissues	expressed in all	expressed in all	medium
RFC3	rs9538522	9.59e-06	99.5376	0.463	5.25041	0.0376321	rs9538522	1	1.82e-09	0.675327	0.206267	6.38745	1023					Pancreas	mixed	expressed in all	medium
PSMD5	rs1060817	9.7e-06	92.209	0.462	5.24665	0.0376321	rs1060817	1	9.73e-25	-0.960374	0.490173	-12.2861	77		+	+	+	up to 20 tissues	expressed in all	expressed in all	high
CNIH4	rs7517754	1.23e-05	-58.5694	0.455	-5.16491	0.0450885	rs7517754	1	1.64e-13	0.77	0.293557	8.07714	494				+	most tissues	expressed in all	Mixed	high
TPRN	rs7850758	1.29e-05	133.173	0.453	5.14793	0.0468533	n.d.	n.d.	n.d.	n.d.	n.d.	n.d.	n.d.					NA	expressed in all	expressed in all	medium
HEATR5A	rs8017888	1.32e-05	403.169	0.452	5.14035	0.0471205	rs4981842	0.96	7.73e-39	1.15909	0.662229	17.5446	3	+	+	+	+	Brain - cerebellar hemisphere, nerve - tibial	expressed in all	NA	NA
SPSB2	rs5446	1.37e-05	101.005	0.451	5.12716	0.0477077	rs58215655	n.d.	2.62e-25	1.00312	0.498569	12.4942	69		+	+	+	most tissues	expressed in all	Mixed	n.d.
CBLB	rs12629811	1.39e-05	1084.05	0.451	5.12296	0.0477077	rs9878140	0.39	4.85e-26	-1.08048	0.509166	-12.7618	58		+	+	+	NA	expressed in all	expressed in all	medium
SLC44A1	rs193008	1.43e-05	-2758.11	0.45	-5.11291	0.0477077	rs327992	0.75	2.11e-07	-0.798643	0.158096	-5.42974	1574					Skin - sun exposed, testis	expressed in all	NA	NA
THUMPD2	rs11692913	1.44e-05	42.6446	0.449	5.11101	0.0477077	n.d.	n.d.	n.d.	n.d.	n.d.	n.d.	n.d.					NA	mixed	expressed in all	high
													Count:	10	25	31	45
a minor allele effect (read count); b the proportion of gene expression variability explained by the SNP; c the value of beta divided by its standard error; d allele effect for adjusted gene expression value

## Sheet: S6C
Table S6C. Comparison of the designs of the current study and Peng et al., 2017 study
	Current study	Peng et al., 2017
Genes in eQTL analysis (n)	11733	NA
SNPs genotyped, after quality controla (n)	661354	1,730,225
SNPs in analysis after imputation (n)	Imputation not applied	5,748,854
Samples in eQTL analysis (n)	40	159
Maximum cis-eQTL distance from gene (kbp)	100	500
FDR cutoff	0.05	0.1
Found cis-eGenes	63	3218
Found cis-eSNPs	199	Only one per gene reported
a quality control included removing rare SNPs (at least 1 or 5 minor alleles observed in the data set in the current study and the study by Peng et al, respectively)

## Sheet: S6D
Table S6D. Analysis of lead eQTLs in normal term pregnancies (n=8) compared to pregnancy complication groups (n=8 each) in the discovery sample set
SNP	Position	Alleles	eGene	N, normal pregnancies	Gestational diabetes			Large for gestational age			Preeclampsia			Small for gestational age
					OR	pvaluea	n	OR	pvaluea	n	OR	pvaluea	n	OR	pvaluea	n
rs1150707	6:28305583	C>T	ZSCAN9	8	21	0.02362	8	7	0.129	8	6.07	0.1348	8	15.4	0.03561	8
rs1150707	REPROMETA full sample set			104	1.53	0.14	41	1.08	0.74	83	0.82	0.45	43	1.18	0.45	65
rs17553284	13:42495706	C>T	DNAJC15	8	0.2	0.1418	8	0.05	0.02362	8	0.33	0.3091	8	0.49	0.4119	8
rs7738394	6:151048617	T>C	PLEKHG1	8	0.05	0.02362	8	0.09	0.05775	8	0.43	0.3816	8	1	1	8
rs10044354	5:96346251	C>T	ERAP2	8	0.67	0.5299	8	0.57	0.3707	8	0.4	0.2715	8	0.42	0.2147	8
rs10227500	7:134444555	T>C	C7orf49	8	0.95	0.9555	8	0.85	0.881	8	0.97	0.9617	8	1.47	0.6755	8
rs10239305	7:134423024	T>C	WDR91	8	1	1	8	2	0.4235	8	1.25	0.7385	8	2	0.4235	8
rs10495563	2:9579661	A>G	ADAM17	8	0.69	0.6695	8	1	1	8	0.33	0.3091	8	0.33	0.3091	8
rs1053846	1:39995727	T>G	PPIE	8	4.75	0.125	8	3	0.3091	8	2.09	0.4172	8	0.43	0.5288	8
rs1060817	9:122623013	G>A	PSMD5	8	1	1	8	1	1	8	0.49	0.4119	8	0.34	0.2345	8
rs10743750	12:31131601	C>T	DDX11	8	1.67	0.486	8	2	0.4226	8	1	1	8	2.23	0.3017	8
rs10767971	11:32852239	C>T	PRRG4	8	1	1	8	0.69	0.6695	8	0.49	0.4119	8	1.21	0.7573	8
rs10840106	11:8658412	C>T	TRIM66	8	0.2	0.1157	8	0.79	0.7313	8	1	1	8	0.43	0.3816	8
rs10865489	2:88228007	T>G	THNSL2	8	0.82	0.7517	8	1.8	0.4558	8	0.5	0.4226	8	1.31	0.7147	8
rs10869496	9:76889904	C>A	NMRK1	8	1.31	0.7147	8	1.8	0.4558	8	1.31	0.7147	8	1	1	8
rs1132812	16:30105652	G>A	SMG1P5	8	0.17	0.09896	8	0.18	0.1336	8	0.14	0.06872	8	0.32	0.1727	8
rs11678251	2:232979531	G>A	ALPG	8	1	1	8	NA	NA	8	0.43	0.5288	8	3	0.3091	8
rs11692913	2:39933847	G>A	THUMPD2	8	0.26	0.1094	8	0.26	0.1094	8	0.26	0.1094	8	0.6	0.4843	8
rs11764572	7:72816371	G>A	ABHD11	8	0.25	0.2122	8	0	0.9796	8	0.63	0.6374	8	0.48	0.414	8
rs12629811	3:107156666	C>T	CBLB	8	0.14	0.129	8	0.3	0.2164	8	0.3	0.2164	8	0.2	0.1157	8
rs12952232	17:30667276	T>C	SLFN5	8	NA	NA	8	NA	NA	8	NA	NA	8	NA	NA	8
rs13010343	2:191551689	G>A	GLS	8	1	1	8	4.2	0.2677	8	4.2	0.2677	8	1	1	8
rs1865040	19:9318246	T>C	ZNF266	8	1.67	0.486	8	2.55	0.3038	8	2.78	0.3226	8	1.41	0.6831	8
rs193008	9:107082626	T>C	SLC44A1	8	0.43	0.5288	8	1.8	0.5916	8	2.09	0.4172	8	1.8	0.5916	8
rs2041073	14:73042288	C>T	HEATR4	8	1.25	0.7385	8	1.34	0.7052	8	2	0.4235	8	0.52	0.3386	8
rs2249563	4:39131773	G>A	RPL9	8	0.71	0.6828	8	0.6	0.6153	8	0.36	0.3226	8	0.09	0.05775	8
rs2406911	5:81348012	G>A	ATG10	8	0.34	0.2345	8	0.76	0.7147	8	0.34	0.2345	8	0.69	0.6695	8
rs2516835	2:99145563	C>T	TSGA10	8	0.79	0.7212	8	0.38	0.1997	8	0.38	0.1997	8	1	1	8
rs2576452	19:59368245	C>T	TMC4	8	4.81	0.1873	8	0.36	0.3226	8	5.43	0.1336	8	2.31	0.3816	8
rs2577540	5:128329641	A>C	SLC27A6	8	2.05	0.4119	8	1.67	0.6153	8	1.7	0.478	8	NA	NA	8
rs2612520	4:42342559	G>T	ATP8A1	8	0.73	0.6946	8	1.51	0.6549	8	0.14	0.129	8	0.43	0.3816	8
rs2871198	4:25901653	T>C	RBPJ	8	0.76	0.7147	8	1	1	8	1.27	0.7313	8	0.21	0.125	8
rs304504	10:91127806	C>T	IFIT5	8	2.52	0.2715	8	1	1	8	1	1	8	2.52	0.2715	8
rs34514	16:23578098	G>A	DCTN5	8	3.83	0.2412	8	4.2	0.2677	8	1	1	8	3.83	0.2412	8
rs349046	19:48992466	C>T	LYPD5	8	1.31	0.7232	8	0.64	0.5088	8	1.5	0.5299	8	1.34	0.7052	8
rs3742722	14:80475599	C>A	CEP128	8	1.69	0.4529	8	1.99	0.397	8	3.01	0.2249	8	1.16	0.8656	8
rs3784801	15:71410834	A>G	NEO1	8	0.5	0.3254	8	0.83	0.7627	8	0.57	0.3707	8	0.83	0.7627	8
rs3810756	23:118435685	C>T	SLC25A43	8	0.2	0.1719	8	NA	NA	8	NA	NA	8	NA	NA	8
rs3827393	22:44114817	A>G	FAM118A	8	4.2	0.2677	8	7	0.129	8	1	1	8	2.33	0.5288	8
rs4357719	11:5819229	T>C	TRIM5	8	1.45	0.549	8	1	1	8	0.71	0.6828	8	1	1	8
rs4370521	8:40088549	A>G	C8orf4	8	1	1	8	0.81	0.7453	8	0.59	0.478	8	0.81	0.7453	8
rs4674322	2:219222026	T>C	TTLL4	8	0.76	0.7147	8	2.01	0.3254	8	0.49	0.4119	8	0.21	0.125	8
rs5446	12:6826722	C>T	SPSB2	8	0.6	0.6153	8	0.6	0.6153	8	4.2	0.2677	8	0.36	0.3226	8
rs567637	16:83091867	G>A	TLDC1	8	0.32	0.1727	8	1	1	8	0.8	0.7385	8	0.67	0.5299	8
rs6488576	12:13067577	A>C	HTR7P1	8	0.2	0.1418	8	0.33	0.1785	8	1	1	8	0.43	0.2195	8
rs6693877	1:158413414	G>T	ATP1A4	8	3.61	0.1968	8	0.24	0.2677	8	2.98	0.2345	8	4.17	0.1988	8
rs6743376	2:113548803	A>C	IL36RN	8	2.35	0.2851	8	1.94	0.3386	8	1.41	0.6828	8	1.29	0.7235	8
rs6941212	6:43023898	C>T	PEX6	8	1.25	0.7385	8	1.25	0.7385	8	0.48	0.3128	8	1	1	8
rs7046565	9:111342041	T>C	YBX1P6	8	0.56	0.4558	8	0.63	0.6374	8	1	1	8	3	0.3414	8
rs7248225	19:48114839	T>C	PSG7	8	1	1	8	0.4	0.4006	8	1.67	0.486	8	1	1	8
rs7250521	19:62561959	G>A	ZNF749	8	1	1	8	2.52	0.2715	8	2.06	0.414	8	1.37	0.6946	8
rs7252798	19:21699893	C>T	ZNF100	8	1	1	8	0.79	0.7313	8	1.67	0.4843	8	1.25	0.7385	8
rs7307680	12:922748	A>G	RAD52	8	1.48	0.6001	8	0.35	0.344	8	1.48	0.6001	8	3.05	0.2639	8
rs7340249	2:120658819	A>G	EPB41L5	8	0.48	0.4172	8	1.4	0.607	8	0.78	0.7238	8	1.29	0.7235	8
rs7517754	1:222611152	G>A	CNIH4	8	0.71	0.6831	8	1.41	0.6828	8	1	1	8	1	1	8
rs7675903	4:186396439	A>C	SNX25	8	2.52	0.2715	8	1	1	8	3	0.1785	8	4.08	0.2122	8
rs7850758	9:139308046	A>G	TPRN	8	NA	NA	8	NA	NA	8	NA	NA	8	NA	NA	8
rs7943742	11:76946504	C>T	AQP11	8	0.37	0.255	8	0.59	0.4776	8	0.48	0.414	8	0.8	0.7385	8
rs8017888	14:30885125	T>C	HEATR5A	8	4.81	0.1873	8	0.71	0.6828	8	2.1	0.3128	8	7	0.06872	8
rs868649	5:693705	A>G	CEP72	8	NA	NA	8	NA	NA	8	NA	NA	8	NA	NA	8
rs9320475	6:114350198	C>T	FO393415.1	8	1.67	0.6153	8	1.25	0.8328	8	0.69	0.6709	8	1.41	0.6831	8
rs9469583	6:33825748	C>T	IP6K3	8	0.48	0.414	8	0.75	0.7052	8	0.59	0.4776	8	0.48	0.414	8
rs9535573	13:50553576	G>A	GUCY1B2	8	1.7	0.478	8	2.35	0.2851	8	1	1	8	1.29	0.7235	8
rs9538522	13:33216148	G>A	RFC3	8	1.8	0.4558	8	2.08	0.4424	8	1.45	0.6695	8	4.2	0.2677	8
Analysis was conducted using logistic regression. The Bonferroni corrected statistical significance level was estimated P<2.0×10-4
a nominal p-value < 0.05 shown in bold

## Sheet: S6E
Table S6E. Functional enrichment analysis of eGenes among GO pathways
Category	GeneSet	N genes	N overlap	% overlap	p-value	FDRa	genes	link
GO_cc	GO_RUFFLE_MEMBRANE	80	3	0.0375	3.11372e-05	0.0180596	IFIT5:ADAM17:EPB41L5	http://www.broadinstitute.org/gsea/msigdb/cards/GO_RUFFLE_MEMBRANE
GO_mf	GO_ATPASE_ACTIVITY_COUPLED	312	5	0.0160256	6.82844e-05	0.0288414	ATP1A4:DDX11:RFC3:ATP8A1:PEX6	http://www.broadinstitute.org/gsea/msigdb/cards/GO_ATPASE_ACTIVITY_COUPLED
GO_mf	GO_LIGASE_ACTIVITY	405	5	0.0123457	0.000281729	0.0288414	TRIM5:TTLL4:CBLB:ATG10:SLC27A6	http://www.broadinstitute.org/gsea/msigdb/cards/GO_LIGASE_ACTIVITY
GO_mf	GO_CATION_TRANSPORTING_ATPASE_ACTIVITY	59	2	0.0338983	0.000314043	0.0288414	ATP1A4:ATP8A1	http://www.broadinstitute.org/gsea/msigdb/cards/GO_CATION_TRANSPORTING_ATPASE_ACTIVITY
GO_mf	GO_CYTOKINE_RECEPTOR_BINDING	270	4	0.0148148	0.000340938	0.0288414	CNIH4:ADAM17:IL36RN:SNX25	http://www.broadinstitute.org/gsea/msigdb/cards/GO_CYTOKINE_RECEPTOR_BINDING
GO_mf	GO_ATPASE_ACTIVITY	426	5	0.0117371	0.00036877	0.0288414	ATP1A4:DDX11:RFC3:ATP8A1:PEX6	http://www.broadinstitute.org/gsea/msigdb/cards/GO_ATPASE_ACTIVITY
GO_mf	GO_ATPASE_COUPLED_ION_TRANSMEMBRANE_TRANSPORTER_ACTIVITY	71	2	0.028169	0.000541755	0.0288414	ATP1A4:ATP8A1	http://www.broadinstitute.org/gsea/msigdb/cards/GO_ATPASE_COUPLED_ION_TRANSMEMBRANE_TRANSPORTER_ACTIVITY
GO_mf	GO_DNA_DEPENDENT_ATPASE_ACTIVITY	79	2	0.0253165	0.000740155	0.0317562	DDX11:RFC3	http://www.broadinstitute.org/gsea/msigdb/cards/GO_DNA_DEPENDENT_ATPASE_ACTIVITY
GO_cc	GO_LEADING_EDGE_MEMBRANE	134	3	0.0223881	0.000231174	0.0462154	IFIT5:ADAM17:EPB41L5	http://www.broadinstitute.org/gsea/msigdb/cards/GO_LEADING_EDGE_MEMBRANE
GO_bp	GO_POSITIVE_REGULATION_OF_BMP_SIGNALING_PATHWAY	31	2	0.0645161	4.53906e-05	0.0463485	NEO1:RBPJ	http://www.broadinstitute.org/gsea/msigdb/cards/GO_POSITIVE_REGULATION_OF_BMP_SIGNALING_PATHWAY
GO_bp	GO_POSITIVE_REGULATION_OF_ERBB_SIGNALING_PATHWAY	36	2	0.0555556	7.1531e-05	0.0463485	ADAM17:RBPJ	http://www.broadinstitute.org/gsea/msigdb/cards/GO_POSITIVE_REGULATION_OF_ERBB_SIGNALING_PATHWAY
GO_bp	GO_POSITIVE_REGULATION_OF_TRANSMEMBRANE_RECEPTOR_PROTEIN_SERINE_THREONINE_KINASE_SIGNALING_PATHWAY	99	3	0.030303	7.18135e-05	0.0463485	NEO1:ADAM17:RBPJ	http://www.broadinstitute.org/gsea/msigdb/cards/GO_POSITIVE_REGULATION_OF_TRANSMEMBRANE_RECEPTOR_PROTEIN_SERINE_THREONINE_KINASE_SIGNALING_PATHWAY
GO_bp	GO_REGULATION_OF_TRANSMEMBRANE_RECEPTOR_PROTEIN_SERINE_THREONINE_KINASE_SIGNALING_PATHWAY	206	4	0.0194175	9.70889e-05	0.0463485	NEO1:ADAM17:RBPJ:SNX25	http://www.broadinstitute.org/gsea/msigdb/cards/GO_REGULATION_OF_TRANSMEMBRANE_RECEPTOR_PROTEIN_SERINE_THREONINE_KINASE_SIGNALING_PATHWAY
GO_bp	GO_AORTA_DEVELOPMENT	41	2	0.0487805	0.000105953	0.0463485	DCTN5:RBPJ	http://www.broadinstitute.org/gsea/msigdb/cards/GO_AORTA_DEVELOPMENT
GO_bp	GO_REGULATION_OF_CELLULAR_RESPONSE_TO_GROWTH_FACTOR_STIMULUS	228	4	0.0175439	0.000156097	0.0463485	NEO1:ADAM17:RBPJ:SNX25	http://www.broadinstitute.org/gsea/msigdb/cards/GO_REGULATION_OF_CELLULAR_RESPONSE_TO_GROWTH_FACTOR_STIMULUS
GO_bp	GO_EPITHELIAL_TO_MESENCHYMAL_TRANSITION	56	2	0.0357143	0.000269054	0.0463485	EPB41L5:RBPJ	http://www.broadinstitute.org/gsea/msigdb/cards/GO_EPITHELIAL_TO_MESENCHYMAL_TRANSITION
GO_bp	GO_SOMITOGENESIS	62	2	0.0322581	0.00036362	0.0463485	EPB41L5:RBPJ	http://www.broadinstitute.org/gsea/msigdb/cards/GO_SOMITOGENESIS
GO_bp	GO_NEGATIVE_REGULATION_OF_TRANSFORMING_GROWTH_FACTOR_BETA_RECEPTOR_SIGNALING_PATHWAY	66	2	0.030303	0.000437186	0.0474108	ADAM17:SNX25	http://www.broadinstitute.org/gsea/msigdb/cards/GO_NEGATIVE_REGULATION_OF_TRANSFORMING_GROWTH_FACTOR_BETA_RECEPTOR_SIGNALING_PATHWAY
GO_cc	GO_RUFFLE	156	3	0.0192308	0.000412104	0.0478041	IFIT5:ADAM17:EPB41L5	http://www.broadinstitute.org/gsea/msigdb/cards/GO_RUFFLE
GO_bp	GO_TRANSCRIPTION_COUPLED_NUCLEOTIDE_EXCISION_REPAIR	73	2	0.0273973	0.000587677	0.0482766	PPIE:RFC3	http://www.broadinstitute.org/gsea/msigdb/cards/GO_TRANSCRIPTION_COUPLED_NUCLEOTIDE_EXCISION_REPAIR
GO_bp	GO_ANTIGEN_PROCESSING_AND_PRESENTATION_OF_PEPTIDE_ANTIGEN	175	3	0.0171429	0.000635138	0.0483548	DCTN5:ERAP2:PSMD5	http://www.broadinstitute.org/gsea/msigdb/cards/GO_ANTIGEN_PROCESSING_AND_PRESENTATION_OF_PEPTIDE_ANTIGEN
GO_bp	GO_ARTERY_DEVELOPMENT	75	2	0.0266667	0.000636018	0.0483548	DCTN5:RBPJ	http://www.broadinstitute.org/gsea/msigdb/cards/GO_ARTERY_DEVELOPMENT
GO_bp	GO_ALPHA_AMINO_ACID_BIOSYNTHETIC_PROCESS	76	2	0.0263158	0.000661111	0.0483548	THNSL2:GLS	http://www.broadinstitute.org/gsea/msigdb/cards/GO_ALPHA_AMINO_ACID_BIOSYNTHETIC_PROCESS
GO_bp	GO_REGULATION_OF_BMP_SIGNALING_PATHWAY	76	2	0.0263158	0.000661111	0.0483548	NEO1:RBPJ	http://www.broadinstitute.org/gsea/msigdb/cards/GO_REGULATION_OF_BMP_SIGNALING_PATHWAY
GO_bp	GO_SOMITE_DEVELOPMENT	78	2	0.025641	0.000713173	0.0483548	EPB41L5:RBPJ	http://www.broadinstitute.org/gsea/msigdb/cards/GO_SOMITE_DEVELOPMENT
GO_bp	GO_DEFENSE_RESPONSE_TO_OTHER_ORGANISM	486	5	0.0102881	0.000736971	0.0483548	IFIT5:TRIM5:ADAM17:IL36RN:RBPJ	http://www.broadinstitute.org/gsea/msigdb/cards/GO_DEFENSE_RESPONSE_TO_OTHER_ORGANISM
GO_bp	GO_REGULATION_OF_ERBB_SIGNALING_PATHWAY	83	2	0.0240964	0.000854564	0.0484795	ADAM17:RBPJ	http://www.broadinstitute.org/gsea/msigdb/cards/GO_REGULATION_OF_ERBB_SIGNALING_PATHWAY
GO_bp	GO_ORGANONITROGEN_COMPOUND_CATABOLIC_PROCESS	342	4	0.0116959	0.000992126	0.0487808	THNSL2:GLS:ERAP2:SLC44A1	http://www.broadinstitute.org/gsea/msigdb/cards/GO_ORGANONITROGEN_COMPOUND_CATABOLIC_PROCESS
GO_bp	GO_B_CELL_DIFFERENTIATION	89	2	0.0224719	0.00104628	0.0487808	ADAM17:RBPJ	http://www.broadinstitute.org/gsea/msigdb/cards/GO_B_CELL_DIFFERENTIATION
GO_bp	GO_SEGMENTATION	89	2	0.0224719	0.00104628	0.0487808	EPB41L5:RBPJ	http://www.broadinstitute.org/gsea/msigdb/cards/GO_SEGMENTATION
GO_bp	GO_ANTIGEN_PROCESSING_AND_PRESENTATION_OF_PEPTIDE_ANTIGEN_VIA_MHC_CLASS_I	91	2	0.021978	0.00111573	0.0488376	ERAP2:PSMD5	http://www.broadinstitute.org/gsea/msigdb/cards/GO_ANTIGEN_PROCESSING_AND_PRESENTATION_OF_PEPTIDE_ANTIGEN_VIA_MHC_CLASS_I
GO_bp	GO_CELLULAR_AMINO_ACID_BIOSYNTHETIC_PROCESS	92	2	0.0217391	0.00115152	0.0488376	THNSL2:GLS	http://www.broadinstitute.org/gsea/msigdb/cards/GO_CELLULAR_AMINO_ACID_BIOSYNTHETIC_PROCESS
GO_bp	GO_DNA_RECOMBINATION	209	3	0.0143541	0.00122853	0.0488376	RAD52:RFC3:RBPJ	http://www.broadinstitute.org/gsea/msigdb/cards/GO_DNA_RECOMBINATION
GO_bp	GO_ANTIGEN_PROCESSING_AND_PRESENTATION	210	3	0.0142857	0.00125032	0.0488376	DCTN5:ERAP2:PSMD5	http://www.broadinstitute.org/gsea/msigdb/cards/GO_ANTIGEN_PROCESSING_AND_PRESENTATION
GO_bp	GO_ALPHA_AMINO_ACID_CATABOLIC_PROCESS	95	2	0.0210526	0.00126322	0.0488376	THNSL2:GLS	http://www.broadinstitute.org/gsea/msigdb/cards/GO_ALPHA_AMINO_ACID_CATABOLIC_PROCESS
Analysis was implemented in FUMA (http://fuma.ctglab.nl/)
a False discovery rate was calculated according to Benjamini and Hochberg method

## Sheet: S6F
Table S6F. Placental eSNPs identified in the current article previously reported as GWAS hits
Current study			The NHGRI-EBI GWAS Catalog
eSNP	eGene	eQTL in GTEx	Disease/trait	Reported genesa	Mapped genesb	SNP - risk allele	Risk allele frequency	P-value	OR/BETAc	[95% CI] unit	Link to article
rs2576452	TMC4	34 tissues	Blood metabolite ratios	MBOAT7	TMC4	rs2576452-T	0.44	2e-29	0.028	[0.022-0.034] unit increase	www.ncbi.nlm.nih.gov/pubmed/24816252
rs6743376	IL36RN	Esophagus - Mucosa	Inflammatory biomarkers	IL1F10	IL1F10	rs6743376-A	0.43	2e-26	0.13	[0.11-0.15] unit increase	www.ncbi.nlm.nih.gov/pubmed/24182552
rs2041073	HEATR4	12 tissues	Blood metabolite levels	HEATR4	ACOT1, HEATR4	rs2041073-T	0.54	3e-13	0.018	[0.012-0.024] unit increase	www.ncbi.nlm.nih.gov/pubmed/24816252
rs10767971	PRRG4	Whole blood	Parkinson's disease	QSER1, PRRG4	PRRG4, QSER1	rs10767971-T	NA	5e-07	3.24	[NA] years increase	www.ncbi.nlm.nih.gov/pubmed/19772629
rs12309274	RAD52	20 tissues	Colorectal cancer	NA	WNK1	rs12309274-T	0.85	3e-06	1.11	[1.06-1.16]	www.ncbi.nlm.nih.gov/pubmed/24836286
rs1129187	PEX6	48 tissues	Alzheimer's disease	PEX6	PEX6	rs1129187-T	0.45	7e-06	1.13	[1.07-1.19]	www.ncbi.nlm.nih.gov/pubmed/25778476
a Gene(s) reported by author;b Gene(s) mapped to the strongest SNP. If the SNP is located within a gene, that gene is listed. If the SNP is intergenic, the upstream and downstream genes are listed
c Reported odds ratio or beta-coefficient associated with strongest SNP risk allele. Note that if an OR <1 is reported this is inverted, along with the reported allele, so that all ORs included in the Catalog are >1. Appropriate unit and increase/decrease are included for beta coefficients.

## Sheet: S6G
Table S6G. Previously reported GWAS hits up to 100kb from identified placental eGenes
Current study	The NHGRI-EBI GWAS Catalog
eGene	Disease/Trait	SNP	OR or BETAa	95% CI (Unit for BETA)	Chr:Position	Risk allele	RISK AF	P-value	Reported gene(s)b	Mapped Gene(s)c	Link to article
ABHD11	Gout	rs16831514	NA	NA	1:160176704	NA	NA	1e-07	ATP1A4	ATP1A4	www.ncbi.nlm.nih.gov/pubmed/22179738
ABHD11	Squamous cell lung carcinoma	rs2369473	1.08888	[1.05-1.13]	1:160240937	C	0.50919	7e-06	DCAF8	DCAF8	www.ncbi.nlm.nih.gov/pubmed/28604730
ABHD11	Breast size	rs6427508	0.067	[0.092-0.042] unit decrease	1:160269067	NA	NA	1e-07	DCAF8, COPA	RPSAP18 - PEX19	www.ncbi.nlm.nih.gov/pubmed/27182965
ABHD11	Response to antipsychotic treatment	rs6688363	NA	NA	1:160108064	T	0.166	2e-07	ATP1A2	IGSF8 - ATP1A2	www.ncbi.nlm.nih.gov/pubmed/23241943
ABHD11	Major depressive disorder	rs11579964	1.19	NA	1:224351238	C	0.84	4e-06	CNIH4, NVL, WDR26	NVL - CNIH4	www.ncbi.nlm.nih.gov/pubmed/21042317
ADAM17	White blood cell count	rs34687215	0.0257537	[0.017-0.034] unit increase	1:224394506	C	0.2351	4e-09	WDR26	WDR26	www.ncbi.nlm.nih.gov/pubmed/27863252
ADAM17	Bone mineral density (Ward's triangle area)	rs11577371	0.15	[NA] unit decrease	1:39694913	G	NA	4e-06	HPCAL4	HPCAL4 - LOC100128091	www.ncbi.nlm.nih.gov/pubmed/27397699
ADAM17	C-reactive protein levels	rs12037222	0.045	[0.03-0.06] unit increase	1:39599289	A	NA	6e-11	PABPC4	PABPC4 - HEYL	www.ncbi.nlm.nih.gov/pubmed/21300955
ADAM17	Red blood cell traits	rs3916164	0.008	[0.0072-0.0088] unit increase	1:39604267	G	0.71	3e-10	HEYL	PABPC4 - HEYL	www.ncbi.nlm.nih.gov/pubmed/23222517
ALPG	Cold sores	rs506424	0.074	[0.041-0.107] unit decrease	1:39719316	NA	NA	7e-06	NA	LOC100128091 - RNU7-121P	www.ncbi.nlm.nih.gov/pubmed/28928442
ALPG	Amyotrophic lateral sclerosis	rs873917	1.16	NA	1:39667123	T	0.29	8e-06	NT5C1A	NT5C1A	www.ncbi.nlm.nih.gov/pubmed/19451621
AQP11	Blood protein levels	rs9787249	0.4596	[0.37-0.55] unit decrease	1:39747206	A	0.376636	9e-24	PPIE, BMP8B	PPIE	www.ncbi.nlm.nih.gov/pubmed/28240269
AQP11	Alcohol dependence (age at onset)	rs17362650	1.33	[1.21-1.45]	2:9536284	C	0.26	8e-06	NA	ADAM17	www.ncbi.nlm.nih.gov/pubmed/24962325
ATG10	Serum dimethylarginine levels (asymmetric/symetric ratio)	rs55794209	0.227	[0.13-0.32] unit decrease	2:9505503	A	0.066	3e-06	NA	ADAM17, IAH1	www.ncbi.nlm.nih.gov/pubmed/24159190
ATG10	3-hydroxy-1-methylpropylmercapturic acid levels in smokers	rs55883249	0.6204	[NA] unit decrease	2:9601406	NA	NA	2e-07	NA	YWHAQ	www.ncbi.nlm.nih.gov/pubmed/26053186
ATG10	Heart rate variability traits	rs6432018	NA	NA	2:9581767	NA	NA	8e-07	YWHAQ	LOC101929643 - YWHAQ	www.ncbi.nlm.nih.gov/pubmed/22174390
ATG10	Antipsychotic drug-induced QTc interval change in schizophrenia	rs1190460	6260	unit decrease	2:232502030	C	NA	6e-06	NA	ECEL1 - PRSS56	www.ncbi.nlm.nih.gov/pubmed/29064910
ATG10	Waist circumference adjusted for body mass index	rs6437061	0.0357	[0.024-0.047] cm increase	2:232320342	A	0.5973	2e-09	DIS3L2	DIS3L2	www.ncbi.nlm.nih.gov/pubmed/28448500
ATP1A4	Platelet count	rs10199109	0.0345191	[0.027-0.042] unit decrease	2:120236957	T	0.6907	2e-18	RALB	LOC105373583	www.ncbi.nlm.nih.gov/pubmed/27863252
ATP1A4	Response to chemotherapy in breast cancer hypertensive cases (cumulative dose) (bevacizumab)	rs11685222	1.98	NA	2:119990995	NA	NA	4e-06	intergenic	PTPN4 - RPL27P7	www.ncbi.nlm.nih.gov/pubmed/25117820
ATP1A4	Mean platelet volume	rs4849845	0.0409393	[0.033-0.049] unit increase	2:120255593	A	0.6894	1e-25	RALB	RALB	www.ncbi.nlm.nih.gov/pubmed/27863252
ATP1A4	Plateletcrit	rs558199115	0.0275347	[0.019-0.036] unit increase	2:120061229	AT	0.2126	1e-09	EPB41L5	EPB41L5	www.ncbi.nlm.nih.gov/pubmed/27863252
ATP8A1	Immature fraction of reticulocytes	rs11687659	0.0245679	[0.017-0.032] unit decrease	2:190876471	A	0.3445	5e-11	GLS	NAB1 - GLS	www.ncbi.nlm.nih.gov/pubmed/27863252
C7orf49	Mean platelet volume	rs11893307	0.025856	[0.018-0.034] unit decrease	2:190863318	A	0.2598	3e-10	intergenic	NAB1 - GLS	www.ncbi.nlm.nih.gov/pubmed/27863252
CBLB	JT interval (sulfonylurea treatment interaction)	rs12468579	4.1	[2.53-5.67] ms increase	2:190967538	NA	NA	5e-08	GLS, STAT1	GLS - STAT1	www.ncbi.nlm.nih.gov/pubmed/27958378
CBLB	Systemic lupus erythematosus	rs3821236	1.49	NA	2:191038032	NA	0.19	8e-11	STAT4	STAT4	www.ncbi.nlm.nih.gov/pubmed/19165918
CEP128	Systemic sclerosis	rs3821236	1.3	[1.19-1.41]	2:191038032	A	0.2	3e-09	STAT4	STAT4	www.ncbi.nlm.nih.gov/pubmed/20383147
CEP128	High light scatter reticulocyte count	rs4853525	0.026048	[0.019-0.033] unit decrease	2:190872738	C	0.3682	3e-12	intergenic	NAB1 - GLS	www.ncbi.nlm.nih.gov/pubmed/27863252
CEP128	Neutrophil percentage of granulocytes	rs60976990	0.0453731	[0.03-0.06] unit increase	2:190991701	T	0.0725	2e-09	STAT1	STAT1	www.ncbi.nlm.nih.gov/pubmed/27863252
CEP128	Neutrophil count	rs10171849	0.0345153	[0.027-0.042] unit increase	2:113108257	C	0.3878	7e-21	IL1RN	IL1RN	www.ncbi.nlm.nih.gov/pubmed/27863252
CEP128	Lymphocyte percentage of white cells	rs11473501	0.0210197	[0.014-0.028] unit decrease	2:113106902	TAAA	0.4826	4e-09	IL1RN	IL1RN	www.ncbi.nlm.nih.gov/pubmed/27863252
CEP128	Stroke	rs11681884	0.24	[0.14-0.34] unit decrease	2:113090051	T	0.43	6e-07	IL1RN, IL1F10, IL36RN	RNU6-1180P - IL1RN	www.ncbi.nlm.nih.gov/pubmed/26089329
CEP72	C-reactive protein levels or LDL-cholesterol levels (pleiotropy)	rs12711751	NA	NA	2:113080188	T	NA	1e-11	IL1F10	IL1F10 - RNU6-1180P	www.ncbi.nlm.nih.gov/pubmed/27286809
CEP72	C-reactive protein levels or triglyceride levels (pleiotropy)	rs13409360	NA	NA	2:113080525	A	NA	5e-15	IL1F10	IL1F10 - RNU6-1180P	www.ncbi.nlm.nih.gov/pubmed/27286809
CEP72	Granulocyte count	rs2029582	0.034217	[0.027-0.041] unit increase	2:113106194	C	0.4811	2e-21	IL1RN	IL1RN	www.ncbi.nlm.nih.gov/pubmed/27863252
CEP72	Sum neutrophil eosinophil counts	rs2029582	0.0342178	[0.027-0.041] unit increase	2:113106194	C	0.4811	2e-21	IL1RN	IL1RN	www.ncbi.nlm.nih.gov/pubmed/27863252
CEP72	Sum basophil neutrophil counts	rs2029582	0.0333872	[0.026-0.04] unit increase	2:113106194	C	0.4811	2e-20	IL1RN	IL1RN	www.ncbi.nlm.nih.gov/pubmed/27863252
CEP72	Myeloid white cell count	rs2029582	0.0331068	[0.026-0.04] unit increase	2:113106194	C	0.4811	4e-20	IL1RN	IL1RN	www.ncbi.nlm.nih.gov/pubmed/27863252
CEP72	Coronary artery calcified atherosclerotic plaque (130 HU threshold) in type 2 diabetes	rs2862774	0.16	[0.086-0.234] unit increase	2:113040100	NA	NA	5e-06	IL36B	IL36B	www.ncbi.nlm.nih.gov/pubmed/29221444
CEP72	Dysmenorrheic pain	rs315934	0.078	[0.047-0.109] unit increase	2:113126129	T	0.796	7e-07	IL1F10, IL1RN	IL1RN	www.ncbi.nlm.nih.gov/pubmed/27454463
CNIH4	Obesity-related traits	rs4252023	0.03	[NA] ng/mL increase	2:113132796	A	0.058	2e-06	IL1RN	IL1RN	www.ncbi.nlm.nih.gov/pubmed/23251661
CNIH4	Fibrinogen levels	rs6734238	0.0106	NR unit increase	2:113083453	G	0.41	7e-30	IL1F10	IL1F10 - RNU6-1180P	www.ncbi.nlm.nih.gov/pubmed/26561523
DCTN5	White blood cell count	rs6734238	0.0311585	[0.024-0.038] unit increase	2:113083453	G	0.4034	1e-17	RNU6-1180P	IL1F10 - RNU6-1180P	www.ncbi.nlm.nih.gov/pubmed/27863252
DCTN5	C-reactive protein levels	rs6734238	0.05	[0.04-0.06] unit increase	2:113083453	G	NA	2e-17	IL1F10	IL1F10 - RNU6-1180P	www.ncbi.nlm.nih.gov/pubmed/21300955
DCTN5	C-reactive protein levels or total cholesterol levels (pleiotropy)	rs6734238	NA	NA	2:113083453	A	NA	6e-17	IL1F10	IL1F10 - RNU6-1180P	www.ncbi.nlm.nih.gov/pubmed/27286809
DCTN5	Inflammatory biomarkers	rs6743376	0.13	[0.11-0.15] unit increase	2:113074756	A	0.43	2e-26	IL1F10	IL1F10	www.ncbi.nlm.nih.gov/pubmed/24182552
DDX11	Protein quantitative trait loci	rs6761276	NA	NA	2:113074735	NA	0.37	7e-06	IL1RN	IL1F10	www.ncbi.nlm.nih.gov/pubmed/18464913
DNAJC15	Response to metformin (IC50)	rs12995491	NA	NA	2:88227895	NA	NA	2e-06	MRPL45P1, THINSL2	THNSL2 - RNY4P15	www.ncbi.nlm.nih.gov/pubmed/28173075
DNAJC15	IgG glycosylation	rs2919856	0.1475	[0.087-0.208] unit increase	2:88089019	T	0.545002	2e-06	NA	SMYD1	www.ncbi.nlm.nih.gov/pubmed/23382691
DNAJC15	Night sleep phenotypes	rs2919869	0.2722	[0.18-0.37] unit increase	2:88105028	G	NA	3e-08	SMYD1, FABP1, MIR4780, KRCC1	SMYD1	www.ncbi.nlm.nih.gov/pubmed/27126917
DNAJC15	Plasma clusterin levels	rs7589728	NA	NA	2:88218921	NA	NA	5e-06	THNSL2	THNSL2 - RNY4P15	www.ncbi.nlm.nih.gov/pubmed/26545630
EPB41L5	Obesity-related traits	rs17024218	0.03	[NA] ng/dL increase	2:39712396	G	0.014	2e-06	LOC728730, TMEM178	TMEM178A	www.ncbi.nlm.nih.gov/pubmed/23251661
EPB41L5	Personality dimensions	rs2540226	0.13	[NA] s.d. increase	2:39731920	T	0.53	3e-06	THUMPD2	TMEM178A - THUMPD2	www.ncbi.nlm.nih.gov/pubmed/18957941
EPB41L5	Erectile dysfunction and prostate cancer treatment	rs2716734	5.97	NA	2:39720581	NA	0.14	2e-06	TMEM178	TMEM178A - THUMPD2	www.ncbi.nlm.nih.gov/pubmed/20932654
EPB41L5	Rubella	rs79031264	0.1837	[0.11-0.26] unit increase	2:39820891	NA	NA	3e-06	NA	THUMPD2 - SLC8A1-AS1	www.ncbi.nlm.nih.gov/pubmed/28928442
ERAP2	Chronic sinus infection	rs12477438	0.1216	[0.076-0.167] unit decrease	2:99224622	NA	NA	2e-07	NA	MRPL30 - LYG2	www.ncbi.nlm.nih.gov/pubmed/28928442
ERAP2	Facial morphology (factor 20)	rs138249530	0.3578	[0.21-0.51] unit increase	2:99226808	T	0.03906	4e-06	NA	MRPL30 - LYG2	www.ncbi.nlm.nih.gov/pubmed/28441456
ERAP2	Chronic sinus infection	rs60012524	0.1109	[0.064-0.158] unit decrease	2:98942654	NA	NA	4e-06	NA	KIAA1211L - TSGA10	www.ncbi.nlm.nih.gov/pubmed/28928442
ERAP2	Facial morphology (factor 20)	rs75317557	0.3686	[0.23-0.51] unit increase	2:98923637	C	0.04264	5e-06	NA	KIAA1211L	www.ncbi.nlm.nih.gov/pubmed/28441456
ERAP2	Height	rs10187066	NA	NA	2:218650036	NA	NA	2e-07	IHH	ZNF142	www.ncbi.nlm.nih.gov/pubmed/20881960
ERAP2	Height	rs1541777	0.036	[0.018-0.054] unit increase	2:218722568	A	0.84	2e-08	TTLL4	TTLL4	www.ncbi.nlm.nih.gov/pubmed/25429064
ERAP2	Diastolic blood pressure	rs1816213	0.3218	[0.2-0.44] unit decrease	2:218789537	T	0.0521141	2e-07	chr2mb219	CYP27A1	www.ncbi.nlm.nih.gov/pubmed/28135244
ERAP2	Amyotrophic lateral sclerosis	rs2303565	1.17	[1.1-1.24]	2:218680586	C	0.43	6e-07	STK36, TTLL4, ZNF142	STK36	www.ncbi.nlm.nih.gov/pubmed/22959728
ERAP2	Hematocrit	rs2303566	0.0305862	[0.024-0.038] unit decrease	2:218693015	A	0.4468	6e-18	STK36	STK36	www.ncbi.nlm.nih.gov/pubmed/27863252
ERAP2	Hemoglobin concentration	rs2303566	0.0239305	[0.017-0.031] unit decrease	2:218693015	A	0.4469	2e-11	STK36	STK36	www.ncbi.nlm.nih.gov/pubmed/27863252
ERAP2	Reticulocyte count	rs6709815	0.0264096	[0.019-0.034] unit decrease	2:218810344	T	0.5247	1e-12	CYP27A1	CYP27A1	www.ncbi.nlm.nih.gov/pubmed/27863252
ERAP2	High light scatter reticulocyte count	rs6709815	0.025274	[0.018-0.033] unit decrease	2:218810344	T	0.5246	1e-11	CYP27A1	CYP27A1	www.ncbi.nlm.nih.gov/pubmed/27863252
ERAP2	HDL cholesterol	rs78058190	0.141	[0.1-0.18] unit decrease	2:218835276	A	0.05	6e-12	PRKAG3	PRKAG3 - RPL23AP31	www.ncbi.nlm.nih.gov/pubmed/25961943
ERAP2	Mosquito bite size	rs1443105	0.030102	[0.019-0.042] unit increase	3:105703180	T	NA	3e-07	CBLB	CBLB	www.ncbi.nlm.nih.gov/pubmed/28199695
ERAP2	Multiple sclerosis	rs9657904	1.4	[1.27-1.57]	3:105867870	T	0.826	2e-10	CBLB	CBLB	www.ncbi.nlm.nih.gov/pubmed/20453840
ERAP2	Immune reponse to smallpox (secreted IFN-alpha)	rs10517025	NA	NA	4:42451236	A	NA	2e-07	ATP8A1	ATP8A1	www.ncbi.nlm.nih.gov/pubmed/22610502
ERAP2	Type 1 diabetes	rs10517086	1.09	[1.02-1.17]	4:26083889	A	0.3	5e-10	intergenic	LOC105374540	www.ncbi.nlm.nih.gov/pubmed/19430480
FAM118A	Rheumatoid arthritis	rs11933540	1.15	[1.11-1.19]	4:26118379	C	0.31	1e-16	C4orf52	LOC645481 - LOC105374541	www.ncbi.nlm.nih.gov/pubmed/24390342
FAM118A	Superior frontal gyrus grey matter volume	rs12499371	703.9	[NA] unit increase	4:26509667	A	0.44	7e-06	CCKKR	CCKAR - TBC1D19	www.ncbi.nlm.nih.gov/pubmed/25335168
GLS	Inflammatory bowel disease	rs4692386	1.05969	NA	4:26130739	G	0.59	1e-08	NA	LOC645481 - LOC105374541	www.ncbi.nlm.nih.gov/pubmed/26192919
GLS	Crohn's disease	rs4692386	1.06569	NA	4:26130739	A	0.59	3e-07	intergenic	LOC645481 - LOC105374541	www.ncbi.nlm.nih.gov/pubmed/26192919
GLS	Rheumatoid arthritis	rs6448432	1.19	[1.11-1.28]	4:26097188	NA	NA	4e-07	RBPJ	LOC105374540	www.ncbi.nlm.nih.gov/pubmed/24449572
GLS	Alcohol dependence	rs6810498	1.44	NR (AA, GCD Discovery)	4:26064749	A	0.265	2e-06	Intergenic	SMIM20 - LOC105374540	www.ncbi.nlm.nih.gov/pubmed/24166409
GLS	Rheumatoid arthritis	rs874040	1.14	NA	4:26106575	C	0.3	1e-16	RBPJ	LOC105374540 - LOC645481	www.ncbi.nlm.nih.gov/pubmed/20453842
GLS	Obesity-related traits	rs907499	0.05	[NA] kcal increase	4:26135397	G	0.016	4e-06	LOC645481	LOC645481 - LOC105374541	www.ncbi.nlm.nih.gov/pubmed/23251661
GLS	Alcohol consumption	rs11940694	0.027	[0.021-0.033] unit decrease	4:39413373	A	0.39	8e-19	KLB	KLB	www.ncbi.nlm.nih.gov/pubmed/28937693
GUCY1B2	Classic bladder exstrophy	rs181099388	2.84	[1.80-4.50]	4:39460410	G	0.028	8e-06	NA	LIAS	www.ncbi.nlm.nih.gov/pubmed/25763902
GUCY1B2	Alcohol consumption	rs28712821	0.029	[0.021-0.037] unit decrease	4:39412160	A	0.4	7e-11	KLB	KLB	www.ncbi.nlm.nih.gov/pubmed/28937693
HEATR4	Peripheral arterial disease (traffic-related air pollution interaction)	rs3755899	1789.83	[1772.72-1806.94]	4:39528080	G	0.08	2e-08	NA	UGDH-AS1	www.ncbi.nlm.nih.gov/pubmed/27082954
HEATR4	Ankle injury	rs56118664	1.8994	NA	4:39516245	G	NA	4e-06	NA	UGDH	www.ncbi.nlm.nih.gov/pubmed/28957384
HEATR4	Alcohol consumption (drinks per week)	rs7686419	0.04	[0.05-0.03] drinks per week decrease	4:39404750	A	0.47	9e-11	KLB	RNU6-887P - KLB	www.ncbi.nlm.nih.gov/pubmed/28485404
HEATR4	Mean corpuscular volume	rs78773383	0.0259757	[0.019-0.033] unit increase	4:39364100	G	0.5415	4e-13	RFC1	RFC1	www.ncbi.nlm.nih.gov/pubmed/27863252
HEATR4	Mean corpuscular hemoglobin	rs78773383	0.0252297	[0.018-0.032] unit increase	4:39364100	G	0.5416	2e-12	RFC1	RFC1	www.ncbi.nlm.nih.gov/pubmed/27863252
HTR7P1	3-hydroxy-1-methylpropylmercapturic acid levels in smokers	rs61731371	1.4202	[NA] unit decrease	4:185351567	NA	NA	5e-07	NA	SNX25	www.ncbi.nlm.nih.gov/pubmed/26053186
HTR7P1	3-hydroxypropylmercapturic acid levels in smokers	rs61731371	1.4609	[NA] unit decrease	4:185351567	NA	NA	3e-06	NA	SNX25	www.ncbi.nlm.nih.gov/pubmed/26053186
IFIT5	Breast cancer	rs111549985	0.0498	[0.036-0.064] unit decrease	5:81972251	G	0.2474	6e-12	NA	ATG10	www.ncbi.nlm.nih.gov/pubmed/29059683
IL36RN	Cognitive function	rs12658240	0.0291	[0.016-0.042] unit increase	5:81877446	NA	NA	8e-06	intergenic	LOC107986385 - SHFM1P1	www.ncbi.nlm.nih.gov/pubmed/25644384
IL36RN	Breast cancer	rs146817970	0.0532	[0.039-0.068] unit decrease	5:82217129	T	0.2459	4e-13	NA	ATG10	www.ncbi.nlm.nih.gov/pubmed/29059683
IL36RN	Breast cancer	rs2407156	0.0354	[0.021-0.05] unit decrease	5:82340549	G	0.2383	2e-06	NA	ATP6AP1L	www.ncbi.nlm.nih.gov/pubmed/29059683
IL36RN	Breast cancer	rs7707921	1.04167	[1.02-1.06] (Oncoarray)	5:82242227	A	0.75	2e-12	ATG10	ATG10	www.ncbi.nlm.nih.gov/pubmed/29059683
IL36RN	Ulcerative colitis	rs11739663	1.071	[1.027-1.117]	5:593968	T	0.76	2e-08	SLC9A3	LOC105374607 - LOC105374608	www.ncbi.nlm.nih.gov/pubmed/23128233
IL36RN	Ulcerative colitis	rs4957048	1.11	NA	5:583327	C	NA	1e-09	CEP72, TPPP	LOC105374607 - LOC105374608	www.ncbi.nlm.nih.gov/pubmed/20228799
IL36RN	Lung disease severity in cystic fibrosis	rs56302516	NA	NA	5:518319	T	0.24	8e-10	SLC9A3, CEP72	SLC9A3	www.ncbi.nlm.nih.gov/pubmed/26417704
IL36RN	Lung disease severity in cystic fibrosis	rs57221529	0.16	[NA] unit decrease	5:586509	G	0.19	7e-12	SLC9A3, CEP72	LOC105374607 - LOC105374608	www.ncbi.nlm.nih.gov/pubmed/26417704
IL36RN	Esophageal adenocarcinoma	rs75783973	1.3303	[1.23-1.43]	5:668194	A	NA	2e-08	TPPP, CEP72	LOC101929895, TPPP	www.ncbi.nlm.nih.gov/pubmed/27527254
IL36RN	Obesity-related traits	rs7726839	0.03	[NA] mg/dL increase	5:618471	G	0.282	1e-06	CEP72	CEP72	www.ncbi.nlm.nih.gov/pubmed/23251661
IL36RN	Vincristine-induced peripheral neuropathy in acute lymphoblastic leukemia	rs924607	2.43	[1.70-3.49]	5:609978	T	NA	6e-09	CEP72	LOC105374608, LOC100996325	www.ncbi.nlm.nih.gov/pubmed/25710658
IL36RN	Barrett's esophagus or Esophageal adenocarcinoma	rs9918259	1.2	[1.13-1.27]	5:662977	T	NA	3e-09	TPPP, CEP72	CEP72, TPPP	www.ncbi.nlm.nih.gov/pubmed/27527254
IL36RN	Blood protein levels	rs12520053	0.5115	[0.39-0.63] unit increase	5:96831782	C	0.160643	4e-17	CTD-2260A17.2	ERAP1	www.ncbi.nlm.nih.gov/pubmed/28240269
IL36RN	Crohn's disease	rs1363907	1.10802	[1.08-1.13]	5:96917099	A	0.4212	4e-16	NA	ERAP2, ERAP1	www.ncbi.nlm.nih.gov/pubmed/26192919
IL36RN	Inflammatory bowel disease	rs1363907	1.08492	[1.06-1.11]	5:96917099	A	0.4212	5e-15	NA	ERAP2, ERAP1	www.ncbi.nlm.nih.gov/pubmed/26192919
IL36RN	Ulcerative colitis	rs1363907	1.06186	[1.04-1.09]	5:96917099	A	0.4212	4e-06	NA	ERAP2, ERAP1	www.ncbi.nlm.nih.gov/pubmed/26192919
IL36RN	Blood protein levels	rs17482078	1.142	[1.06-1.23] unit decrease	5:96783162	T	0.188318	3e-115	ERAP1, CTD-2260A17.1, CAST, AC008906.1, CTD-2260A17.3, CTD-2260A17.2	LOC102724748, ERAP1	www.ncbi.nlm.nih.gov/pubmed/28240269
IL36RN	Behcet's disease	rs17482078	4.56	[2.88-7.22]	5:96783162	T	0.02	5e-11	ERAP1	LOC102724748, ERAP1	www.ncbi.nlm.nih.gov/pubmed/23291587
IP6K3	Colorectal cancer	rs202110856	1.51	[1.23-1.86]	5:96794170	NA	0.99	7e-08	ERAP1	ERAP1	www.ncbi.nlm.nih.gov/pubmed/25990418
IP6K3	Crohn's disease	rs2549794	1.05	[1.02-1.09]	5:96908845	C	0.409	1e-10	ERAP2, LRAP	ERAP2, ERAP1	www.ncbi.nlm.nih.gov/pubmed/21102463
IP6K3	Blood protein levels	rs26496	1.13	[1.05-1.21] unit increase	5:96802179	A	0.203928	6e-123	ERAP1, CTD-2260A17.1, CTD-2260A17.3, AC008906.1, CTD-2260A17.2	ERAP1	www.ncbi.nlm.nih.gov/pubmed/28240269
IP6K3	Psoriasis vulgaris	rs27432	1.133	NA	5:96783569	A	NA	1e-07	ERAP1	ERAP1, LOC102724748	www.ncbi.nlm.nih.gov/pubmed/26626624
IP6K3	Ankylosing spondylitis	rs27434	1.19	[1.10-1.30]	5:96793809	A	0.23	5e-12	ERAP1	ERAP1	www.ncbi.nlm.nih.gov/pubmed/20062062
IP6K3	Urate levels (BMI interaction)	rs2911132	0.0139581	[0.0082-0.0197] unit decrease	5:96851285	G	0.62	2e-06	ERAP1, ERAP2	ERAP1	www.ncbi.nlm.nih.gov/pubmed/25811787
IP6K3	Ankylosing spondylitis	rs30187	NA	NA	5:96788627	T	0.33	2e-27	ERAP1	ERAP1	www.ncbi.nlm.nih.gov/pubmed/21743469
IP6K3	Cerebrospinal fluid biomarker levels	rs30380	NA	NA	5:96786577	NA	NA	7e-22	NA	ERAP1	www.ncbi.nlm.nih.gov/pubmed/28031287
IP6K3	Inflammatory skin disease	rs39841	NA	NA	5:96784466	NA	NA	1e-09	ERAP1	ERAP1, LOC102724748	www.ncbi.nlm.nih.gov/pubmed/25574825
IP6K3	Pediatric autoimmune diseases	rs4869313	NA	NA	5:96888176	T	0.42	9e-08	ERAP2	ERAP1, ERAP2	www.ncbi.nlm.nih.gov/pubmed/26301688
IP6K3	Birdshot chorioretinopathy	rs7705093	2.2	[1.70-2.90]	5:96954943	T	0.442	2e-09	ERAP2, LNPEP, ERAP1	LNPEP	www.ncbi.nlm.nih.gov/pubmed/24957906
IP6K3	Night sleep phenotypes	rs115375165	0.1744	[0.1-0.25] unit increase	5:128466962	A	NA	3e-06	FBN2, SLC27A6	FBN2	www.ncbi.nlm.nih.gov/pubmed/27126917
IP6K3	PR interval in Tripanosoma cruzi seropositivity	rs186263310	NA	NA	5:128540043	NA	NA	5e-06	NA	FBN2 - LOC105379167	www.ncbi.nlm.nih.gov/pubmed/24324551
IP6K3	Systolic blood pressure	rs6595838	0.344	[0.25-0.44] unit increase	5:128532506	A	0.3	8e-12	FBN2	FBN2	www.ncbi.nlm.nih.gov/pubmed/28135244
IP6K3	Breastfeeding duration	rs7446359	1.185	[0.68-1.69] unit decrease	5:128555027	NA	NA	4e-06	FBN2	FBN2 - LOC105379167	www.ncbi.nlm.nih.gov/pubmed/25475840
IP6K3	Multiple system atrophy	rs892864	1.62	NA	5:128500166	T	0.06	6e-06	FBN2	FBN2	www.ncbi.nlm.nih.gov/pubmed/27629089
IP6K3	Allergic disease (asthma, hay fever or eczema)	rs10947428	1.046	[1.03-1.06]	6:33679281	C	0.19	4e-13	ITPR3	ITPR3	www.ncbi.nlm.nih.gov/pubmed/29083406
LYPD5	Gait speed in old age	rs17527406	0.0368	[0.022-0.051] m/sec increase	6:33709545	C	NA	7e-07	UQCC2, MNF1, M19	UQCC2	www.ncbi.nlm.nih.gov/pubmed/28077804
LYPD5	Venous thromboembolism adjusted for sickle cell variant rs77121243-T	rs2229637	1.587	[1.325-1.9]	6:33675781	A	0.1863	5e-07	ITPR3	ITPR3	www.ncbi.nlm.nih.gov/pubmed/28203683
LYPD5	Obesity (extreme)	rs2274459	1.38	[1.20-1.58]	6:33794465	A	0.17	6e-06	MLN	LOC105375024	www.ncbi.nlm.nih.gov/pubmed/19553259
LYPD5	Schizophrenia	rs2296342	1.05	NA	6:33659300	A	NA	2e-06	NA	ITPR3	www.ncbi.nlm.nih.gov/pubmed/26198764
LYPD5	Obesity-related traits	rs2296743	0.03	[NA] kcal increase	6:33772248	A	0.302	8e-06	LEMD2, MLN	LEMD2	www.ncbi.nlm.nih.gov/pubmed/23251661
LYPD5	Educational attainment	rs2966	0.022	[NA] unit increase	6:33721743	T	0.452	4e-07	intergenic	IP6K3	www.ncbi.nlm.nih.gov/pubmed/25201988
LYPD5	Educational attainment	rs3227	1.037	NA	6:33694518	C	0.498	3e-07	ITPR3	ITPR3	www.ncbi.nlm.nih.gov/pubmed/23722424
LYPD5	Height	rs4711336	NA	NA	6:33691269	NA	NA	3e-08	HMGA1	ITPR3	www.ncbi.nlm.nih.gov/pubmed/20881960
LYPD5	Schizophrenia	rs4711350	1.08696	NA	6:33773939	G	NA	9e-09	NA	LEMD2	www.ncbi.nlm.nih.gov/pubmed/26198764
LYPD5	Plateletcrit	rs4713675	0.0638167	[0.057-0.071] unit increase	6:33750641	T	0.5449	3e-67	IP6K3	IP6K3 - LEMD2	www.ncbi.nlm.nih.gov/pubmed/27863252
LYPD5	Crohn's disease	rs751728	1.32	[1.20-1.45]	6:33796256	T	0.733	1e-08	LEMD2, MLN, ITPR3, MIF1, IP6K3	LOC105375024, MLN	www.ncbi.nlm.nih.gov/pubmed/23850713
NEO1	Graves' disease	rs9394159	1.36	[1.24-1.48]	6:33650385	T	0.53	4e-12	MHC	ITPR3	www.ncbi.nlm.nih.gov/pubmed/21900946
NEO1	Essential tremor	rs9394169	1.16279	NA	6:33811187	G	0.4928	4e-06	NA	MLN - LOC105375025	www.ncbi.nlm.nih.gov/pubmed/27797806
NEO1	Body mass index	rs943466	0.0242	[0.016-0.033] kg/m2 increase	6:33764010	G	0.7583	3e-08	LEMD2	IP6K3 - LEMD2	www.ncbi.nlm.nih.gov/pubmed/28448500
NEO1	Phosphorus levels	rs9469578	0.06	[NA] mg/dl decrease	6:33738702	T	0.08	1e-11	LEMD2, MLN, ITPR3	IP6K3	www.ncbi.nlm.nih.gov/pubmed/20558539
NEO1	Obesity (extreme)	rs999943	1.37	[1.20-1.56]	6:33656956	T	0.72	1e-06	ITPR3	ITPR3	www.ncbi.nlm.nih.gov/pubmed/19553259
NEO1	Alzheimer's disease in APOE e4+ carriers	rs1129187	1.13	[1.07-1.19]	6:42964462	T	0.45	7e-06	PEX6	PEX6	www.ncbi.nlm.nih.gov/pubmed/25778476
NEO1	Diabetic kidney disease	rs6927188	1.35135	[1.18-1.54]	6:42944851	NA	NA	6e-06	NA	CNPY3-GNMT	www.ncbi.nlm.nih.gov/pubmed/26305897
NEO1	Plasma homocysteine levels (post-methionine load test)	rs9296404	0.356	[0.31-0.41] unit increase	6:42958065	T	0.48	2e-63	GNMT	CNPY3-GNMT	www.ncbi.nlm.nih.gov/pubmed/24651765
NEO1	Plasma omega-6 polyunsaturated fatty acid levels (arachidonic acid)	rs9394931	0.15	[NA] unit decrease	6:42905507	T	0.41	2e-06	PTCRA, RPL7L1	LOC105375063 - PTCRA	www.ncbi.nlm.nih.gov/pubmed/24823311
NEO1	Blood protein levels	rs9462846	0.3261	[0.23-0.42] unit increase	6:42893843	C	0.259296	8e-11	PTCRA, RPL7L1, C6orf226, GLTSCR1L, CNPY3	C6orf226 - LOC105375063	www.ncbi.nlm.nih.gov/pubmed/28240269
NMRK1	Alanine aminotransferase (ALT) levels after remission induction therapy in actute lymphoblastic leukemia (ALL)	rs10046301	1.42	[1.03-1.95]	6:150804007	C	NA	6e-06	PLEKHG1	PLEKHG1	www.ncbi.nlm.nih.gov/pubmed/28090653
PEX6	Obesity-related traits	rs10046456	0.03	[NA] min/d increase	6:150804115	A	0.04	2e-06	PLEKHG1	PLEKHG1	www.ncbi.nlm.nih.gov/pubmed/23251661
PEX6	Alzheimer's disease (late onset)	rs11754661	2.1	[1.67-2.64]	6:150885942	A	0.07	2e-10	MTHFD1L	MTHFD1L	www.ncbi.nlm.nih.gov/pubmed/20885792
PEX6	Blood pressure	rs17080102	0.74	[0.45-1.03] unit decrease	6:150683634	C	0.1	2e-11	PLEKHG1	PLEKHG1	www.ncbi.nlm.nih.gov/pubmed/23972371
PEX6	Alcohol and nicotine co-dependence	rs17427389	NA	NA	6:150841979	NA	NA	1e-06	PLEKHG1	PLEKHG1	www.ncbi.nlm.nih.gov/pubmed/22488850
PEX6	Systolic blood pressure in sickle cell anemia	rs4869931	1.21	[0.68-1.74] mmHg increase	6:150688753	A	0.47	8e-06	PLEKHG1	PLEKHG1	www.ncbi.nlm.nih.gov/pubmed/24058526
PLEKHG1	Blood pressure traits (multi-trait analysis)	rs62434120	NA	NA	6:150671234	T	NA	5e-07	PLEKHG1	PLEKHG1	www.ncbi.nlm.nih.gov/pubmed/28498854
PLEKHG1	Coronary heart disease	rs6922269	1.23	[1.15-1.33]	6:150931849	A	0.25	3e-08	MTHFD1L	MTHFD1L	www.ncbi.nlm.nih.gov/pubmed/17634449
PLEKHG1	Alzheimer's disease (cognitive decline)	rs75253868	0.26	unit decrease	6:150781694	NA	0.03	2e-06	PLEKHG1	PLEKHG1	www.ncbi.nlm.nih.gov/pubmed/23535033
PLEKHG1	Panic disorder	rs9372078	NA	NA	6:150592825	NA	0.11	5e-07	PLEKHG1	LOC100420304 - PLEKHG1	www.ncbi.nlm.nih.gov/pubmed/19165232
PLEKHG1	Peripheral arterial disease (traffic-related air pollution interaction)	rs9397365	21.07	[19.58-22.56]	6:150915044	G	0.09	8e-08	MTHFD1L	MTHFD1L	www.ncbi.nlm.nih.gov/pubmed/27082954
PLEKHG1	Pubertal anthropometrics	rs1150668	0.06	[0.038-0.082] unit decrease	6:28162011	G	0.43	2e-07	ZNF	ZNF192P1	www.ncbi.nlm.nih.gov/pubmed/23449627
PLEKHG1	Autism spectrum disorder or schizophrenia	rs1150688	1.07	[1.05-1.09]	6:28195002	T	NA	8e-11	GPX5, GPX6, HCG14, HIST1H1B, HIST1H2AI, HIST1H2AJ, HIST1H2AK, HIST1H2AL, HIST1H2AM, HIST1H2BL, HIST1H2BM, HIST1H2BN, HIST1H2BO, HIST1H3H, HIST1H3I, HIST1H3J, HIST1H4J, HIST1H4K, HIST1H4L, LINC01012, LINC01556, LINC01623, LOC100129636, LOC100131289, NKAPL, OR2B2, OR2B3, OR2B6, OR2J2, OR2J3, OR2W1, PGBD1, POM121L2, TOB2P1, TRIM27, VN1R10P, ZBED9, ZKSCAN3, ZKSCAN4, ZKSCAN8, ZNF165, ZNF184, ZNF192P1,…	ZNF192P2 - TRS-GCT5-1	www.ncbi.nlm.nih.gov/pubmed/28540026
PLEKHG1	Fibroblast growth factor basic levels	rs148287449	0.2013	[0.12-0.29] SD units decrease	6:28171051	G	NA	3e-06	NA	ZNF192P1 - ZNF603P	www.ncbi.nlm.nih.gov/pubmed/27989323
PLEKHG1	Schizophrenia	rs1635	1.28	[1.22-1.37]	6:28259826	NA	NA	7e-12	NKAPL	NKAPL	www.ncbi.nlm.nih.gov/pubmed/22037552
PLEKHG1	Urinary tract infection frequency	rs17720293	0.0569	[0.034-0.08] unit decrease	6:28246920	NA	NA	1e-06	NA	ZKSCAN4	www.ncbi.nlm.nih.gov/pubmed/28928442
PLEKHG1	Myopia	rs2799081	1.06045	[1.04-1.08]	6:28302807	NA	NA	1e-12	PGBD1, ZSCAN31	PGBD1	www.ncbi.nlm.nih.gov/pubmed/27182965
PPIE	Blood protein levels	rs33932084	0.6718	[0.51-0.83] unit decrease	6:28301047	G	0.0750252	4e-16	HIST1H4J, ZKSCAN3, OR2B2, HIST1H2BL, HIST1H2AI, HIST1H4K, HIST1H2BPS2, HIST1H1B, HIST1H3I, HIST1H4L, OR2B8P, OR2B7P, ZSCAN12P1, ZNF165, RP1-265C24.5, ZNF192P1, AL022393.7, ZSCAN26, ZSCAN31, ZSCAN23, GPX6, PGBD1, ZSCAN12, HIST1H4PS1, AL009179.1, HIST1H3H, AL049822.1, HIST1H2AJ, HIST1H2BM, Z98744.1, HIST1H2BN, HIST1H2AK, HIST1H2AL, Z98744.2, HIST1H2BO, HIST1H2AM, RNU7-26P, OR2W6P, RPLP2P1, OR2W4P, …	PGBD1	www.ncbi.nlm.nih.gov/pubmed/28240269
PPIE	Lung cancer	rs34661125	1.15972	[1.112709654-1.208707736]	6:28314117	A	0.0787784	2e-12	PGBD1, ZSCAN31	PGBD1 - ZSCAN31	www.ncbi.nlm.nih.gov/pubmed/28604730
PPIE	Autism spectrum disorder or schizophrenia	rs34787248	1.08696	[1.06-1.12]	6:28230108	NA	NA	2e-11	HIST1H1B, HIST1H2AJ, HIST1H2AK, HIST1H2AL, HIST1H2AM, HIST1H2BM, HIST1H2BN, HIST1H2BO, HIST1H3I, HIST1H3J, HIST1H4J, HIST1H4K, HIST1H4L, NKAPL, OR2B2, OR2B6, PGBD1, TOB2P1, ZKSCAN3, ZKSCAN4, ZKSCAN8, ZNF165, ZNF192P1, ZSCAN12P1, ZSCAN16, ZSCAN16-AS1, ZSCAN26, ZSCAN31, ZSCAN9	ZSCAN9	www.ncbi.nlm.nih.gov/pubmed/28540026
PPIE	Squamous cell lung carcinoma	rs34878803	1.25087	[1.170617536-1.336625496]	6:28282402	C	0.0772102	4e-11	PGBD1	PGBD1	www.ncbi.nlm.nih.gov/pubmed/28604730
PPIE	Mean corpuscular volume	rs560097346	0.0502196	[0.04-0.061] unit decrease	6:28149825	CT	0.1531	2e-21	ZKSCAN8	ZKSCAN8	www.ncbi.nlm.nih.gov/pubmed/27863252
PPIE	Shingles	rs56057304	0.1504	[0.092-0.208] unit increase	6:28240213	NA	NA	6e-07	NA	ZSCAN9 - ZKSCAN4	www.ncbi.nlm.nih.gov/pubmed/28928442
PRRG4	Depression	rs853679	5.29826	[NA] z score decrease	6:28329086	A	NA	1e-07	NA	ZSCAN31	www.ncbi.nlm.nih.gov/pubmed/27089181
PSMD5	Platelet distribution width	rs4302704	0.032026	[0.025-0.039] unit decrease	7:73773622	C	0.5599	8e-19	CLDN3	CLDN3 - CLDN4	www.ncbi.nlm.nih.gov/pubmed/27863252
PSMD5	Birth weight	rs62466330	0.0512	[0.037-0.066] unit increase	7:73642475	C	0.066	6e-12	MLXIPL	MLXIPL - VPS37D	www.ncbi.nlm.nih.gov/pubmed/27680694
PSMD5	Monocyte percentage of white cells	rs6957745	0.0308444	[0.022-0.04] unit increase	7:73642420	C	0.2032	4e-12	intergenic	MLXIPL - VPS37D	www.ncbi.nlm.nih.gov/pubmed/27863252
PSMD5	Granulocyte percentage of myeloid white cells	rs6957745	0.029465	[0.021-0.038] unit decrease	7:73642420	C	0.2032	4e-11	intergenic	MLXIPL - VPS37D	www.ncbi.nlm.nih.gov/pubmed/27863252
PSMD5	Age-related disease endophenotypes	rs799165	NA	NA	7:73637727	NA	NA	8e-19	NA	MLXIPL - VPS37D	www.ncbi.nlm.nih.gov/pubmed/27790247
PSMD5	Immune reponse to smallpox (secreted IL-10)	rs17231212	NA	NA	7:135100989	G	NA	2e-08	LOC100129730	AGBL3, C7orf49	www.ncbi.nlm.nih.gov/pubmed/22610502
PSMD5	Immune reponse to smallpox (secreted IL-10)	rs17231212	NA	NA	7:135100989	G	NA	2e-08	LOC100129730	AGBL3, C7orf49	www.ncbi.nlm.nih.gov/pubmed/22610502
PSMD5	Parkinson's disease (motor and cognition)	rs10958605	1.81	[1.42-2.31]	8:40196086	NA	NA	2e-06	C8orf4	LOC105379385 - LOC105379387	www.ncbi.nlm.nih.gov/pubmed/22658654
PSMD5	Glaucoma (primary open-angle)	rs7835454	NA	NA	8:40176915	NA	NA	6e-06	Intergenic	LOC105379385 - LOC105379387	www.ncbi.nlm.nih.gov/pubmed/27001270
PSMD5	Colorectal cancer	rs11144217	1.276	NA	9:75081761	NA	NA	5e-06	Intergenic	NMRK1	www.ncbi.nlm.nih.gov/pubmed/29228715
RAD52	Lymphocyte counts	rs1014530	0.023548	[0.016-0.031] unit increase	9:120922814	C	0.5694	9e-11	TRAF1	TRAF1	www.ncbi.nlm.nih.gov/pubmed/27863252
RAD52	Allergic disease (asthma, hay fever or eczema)	rs10760123	1.032	[1.02-1.04]	9:120888256	T	0.38	5e-09	PHF19, TRAF1	PHF19	www.ncbi.nlm.nih.gov/pubmed/29083406
RAD52	Rheumatoid arthritis	rs10985070	1.08	[1.06-1.11]	9:120873843	C	0.45	5e-11	TRAF1, C5	PHF19	www.ncbi.nlm.nih.gov/pubmed/24390342
RAD52	Celiac disease or Rheumatoid arthritis	rs1953126	NA	NA	9:120878222	T	NA	4e-11	TRAF1	PHF19	www.ncbi.nlm.nih.gov/pubmed/21383967
RAD52	Rheumatoid arthritis	rs2072438	1.142	NA	9:120889023	T	NA	3e-09	TRAF1	PHF19	www.ncbi.nlm.nih.gov/pubmed/24782177
RAD52	Rheumatoid arthritis	rs3761847	1.32	[1.23-1.42]	9:120927961	G	0.41	4e-14	TRAF1-C5	TRAF1	www.ncbi.nlm.nih.gov/pubmed/17804836
RAD52	Prostate-specific antigen levels	rs59482735	0.0363711	[0.024-0.048] unit increase	9:120881149	T	0.32	4e-09	PHF19	PHF19	www.ncbi.nlm.nih.gov/pubmed/28139693
RAD52	Hip circumference adjusted for BMI	rs7044106	0.0387	[0.026-0.052] unit increase	9:120731784	C	0.2348	6e-09	C5, FBXW2	AHCYP2 - FBXW2	www.ncbi.nlm.nih.gov/pubmed/25673412
RAD52	Birth weight	rs7847628	0.0229	[0.015-0.031] unit increase	9:120868947	G	0.67	5e-09	PHF19	PHF19	www.ncbi.nlm.nih.gov/pubmed/27680694
RBPJ	Rheumatoid arthritis	rs881375	NA	NA	9:120890620	NA	NA	4e-08	TRAF1, C5	PHF19	www.ncbi.nlm.nih.gov/pubmed/19503088
RBPJ	Mean corpuscular hemoglobin	rs113809617	0.0502589	[0.04-0.061] unit increase	9:137205865	G	0.1334	6e-21	NDOR1	NDOR1	www.ncbi.nlm.nih.gov/pubmed/27863252
RBPJ	Reticulocyte fraction of red cells	rs113809617	0.04677	[0.036-0.057] unit increase	9:137205865	G	0.1334	7e-18	NDOR1	NDOR1	www.ncbi.nlm.nih.gov/pubmed/27863252
RBPJ	Mean corpuscular volume	rs113809617	0.0430347	[0.033-0.054] unit increase	9:137205865	G	0.1335	8e-16	NDOR1	NDOR1	www.ncbi.nlm.nih.gov/pubmed/27863252
RBPJ	Cerebrospinal fluid biomarker levels	rs13631	NA	NA	9:137111750	NA	NA	7e-14	NA	DPP7	www.ncbi.nlm.nih.gov/pubmed/28031287
RBPJ	Obesity-related traits	rs28417902	0.03	[NA] ng/mL increase	9:137194178	A	0.032	7e-06	TPRN	TPRN	www.ncbi.nlm.nih.gov/pubmed/23251661
RBPJ	Plantar warts	rs4978813	0.0608	[0.037-0.084] unit increase	9:109489283	NA	NA	4e-07	NA	PTPN3	www.ncbi.nlm.nih.gov/pubmed/28928442
RBPJ	HIV-associated neurocognitive disorder	rs4978818	2.1322	NA	9:109509949	C	NA	1e-07	PTPN3	PTPN3	www.ncbi.nlm.nih.gov/pubmed/28447399
RBPJ	Vascular brain injury	rs7048146	0.2933	[0.18-0.41] unit decrease	9:109537042	T	0.3891	6e-07	intergenic	PTPN3	www.ncbi.nlm.nih.gov/pubmed/25188341
RFC3	Plantar warts	rs74701429	0.1565	[0.09-0.223] unit increase	9:109593624	NA	NA	3e-06	NA	PTPN3 - PALM2	www.ncbi.nlm.nih.gov/pubmed/28928442
RPL9	Itch intensity from mosquito bite adjusted by bite size	rs181897718	0.335902	[0.19-0.48] unit increase	10:89319671	C	NA	7e-06	Intergenic	LOC105378419 - IFIT3	www.ncbi.nlm.nih.gov/pubmed/28199695
RPL9	Post bronchodilator FEV1/FVC ratio	rs139530741	0.111	unit increase	11:77555551	G	0.993	1e-06	Intergenic	LOC107987163	www.ncbi.nlm.nih.gov/pubmed/26634245
RPL9	Weight loss (gastric bypass surgery)	rs7129556	2.07	[1.19-2.95] unit decrease	11:77589003	T	NA	4e-06	AQP11	LOC107987163	www.ncbi.nlm.nih.gov/pubmed/23643386
RPL9	Parkinson's disease (age of onset)	rs10767971	3.24	[NA] years increase	11:32874118	T	NA	5e-07	QSER1, PRRG4	PRRG4 - QSER1	www.ncbi.nlm.nih.gov/pubmed/19772629
RPL9	Mean platelet volume	rs11601507	0.0630498	[0.049-0.077] unit increase	11:5679844	A	0.0699	6e-19	TRIM5	TRIM5	www.ncbi.nlm.nih.gov/pubmed/27863252
RPL9	IgG glycosylation	rs11820502	0.1836	[0.11-0.26] unit decrease	11:5666794	C	0.287493	1e-06	NA	TRIM5	www.ncbi.nlm.nih.gov/pubmed/23382691
RPL9	Mean platelet volume	rs12271225	0.0367139	[0.026-0.047] unit increase	11:5669314	T	0.1388	2e-12	TRIM5	TRIM5	www.ncbi.nlm.nih.gov/pubmed/27863252
RPL9	Cognitive decline rate in late mild cognitive impairment	rs200956582	0.4689	[0.32-0.62] unit increase	11:5637380	NA	NA	8e-10	TRIM6, TRIM6-TRIM34	TRIM34, TRIM5, TRIM6-TRIM34	www.ncbi.nlm.nih.gov/pubmed/26252872
SLC25A43	Mean platelet volume	rs3824949	0.036978	[0.03-0.044] unit increase	11:5680179	C	0.557	6e-24	TRIM5	TRIM5	www.ncbi.nlm.nih.gov/pubmed/27863252
SLC27A6	DNA methylation (variation)	rs3858526	NA	NA	11:5938527	C	0.27	3e-06	TRIM5	OR52Q1P - LOC107984304	www.ncbi.nlm.nih.gov/pubmed/23725790
SLC27A6	IgG glycosylation	rs7108470	0.1516	[0.088-0.215] unit decrease	11:5604373	G	0.423506	3e-06	NA	TRIM6-TRIM34, TRIM6, TRIM5	www.ncbi.nlm.nih.gov/pubmed/23382691
SLC27A6	Interleukin-8 levels	rs74439372	0.1614	[0.1-0.22] SD units increase	11:5615470	GAC	NA	2e-07	NA	TRIM5, TRIM6-TRIM34	www.ncbi.nlm.nih.gov/pubmed/27989323
SLC27A6	Body mass index	rs10840099	0.02	[0.016-0.024] kg/m2 increase	11:8646133	C	0.63	1e-17	TRIM66	TRIM66	www.ncbi.nlm.nih.gov/pubmed/28892062
SLC27A6	Waist circumference	rs10840100	0.0203	[0.013-0.027] unit decrease	11:8647890	A	0.3556	5e-09	TRIM66	TRIM66	www.ncbi.nlm.nih.gov/pubmed/25673412
SLFN5	Obesity	rs11042023	1.07	NA	11:8640969	C	0.65	1e-11	RPL27A	TRIM66	www.ncbi.nlm.nih.gov/pubmed/23563607
SLFN5	Tonsillectomy	rs11042055	1.04822	[1.03-1.06]	11:8735309	NA	NA	7e-09	ST5	ST5	www.ncbi.nlm.nih.gov/pubmed/27182965
SLFN5	Red blood cell count	rs34723331	0.026736	[0.02-0.034] unit decrease	11:8721319	T	0.4495	3e-13	ST5	ST5	www.ncbi.nlm.nih.gov/pubmed/27863252
SLFN5	Hypospadias	rs3812762	1.1965	NA	11:8730093	G	0.6748	1e-06	ST5	ST5	www.ncbi.nlm.nih.gov/pubmed/25108383
SMG1P5	Body mass index	rs4256980	0.021	[0.015-0.026] kg/m2 increase	11:8652392	G	0.638	8e-12	TRIM66	TRIM66	www.ncbi.nlm.nih.gov/pubmed/25673413
SMG1P5	Body mass index	rs4929923	0.0249	[0.017-0.032] kg/m2 increase	11:8617653	C	0.6341	9e-11	TRIM66, STK33, RPL27A	TRIM66	www.ncbi.nlm.nih.gov/pubmed/28448500
SNX25	Menarche (age at onset)	rs4929923	2.3	[1.52-3.08] week increase	11:8617653	T	0.36	1e-08	TRIM66	TRIM66	www.ncbi.nlm.nih.gov/pubmed/21102462
SNX25	Waist-hip ratio	rs4929927	0.0198	[0.013-0.026] unit decrease	11:8636938	A	0.3536	8e-09	TRIM66	TRIM66	www.ncbi.nlm.nih.gov/pubmed/25673412
SPSB2	Menarche (age at onset)	rs4929947	0.04	[0.03-0.05] unit increase	11:8618447	G	0.36	3e-12	TRIM66	TRIM66	www.ncbi.nlm.nih.gov/pubmed/25231870
SPSB2	Body mass index	rs4929949	0.06	[0.02-0.10] kg/m2 increase	11:8583046	C	0.52	3e-09	RPL27A, TUB	STK33	www.ncbi.nlm.nih.gov/pubmed/20935630
SPSB2	Body mass index in physically active individuals	rs7113874	0.0292	[0.018-0.04] kg/m2 increase	11:8666469	C	0.6441	1e-07	TRIM66, STK33, RPL27A	TRIM66	www.ncbi.nlm.nih.gov/pubmed/28448500
SPSB2	Carotid plaque burden	rs187708125	0.338708	[0.2-0.48] unit increase	12:30976508	A	NA	2e-06	TSPAN11	TSPAN11	www.ncbi.nlm.nih.gov/pubmed/28282560
SPSB2	Cutaneous malignant melanoma	rs2111398	0.087	[NA] unit increase	12:12922268	G	0.43	3e-07	GPRC5A	MIR614 - KIAA1467	www.ncbi.nlm.nih.gov/pubmed/26237428
SPSB2	Shingles	rs61167878	0.4132	[0.26-0.57] unit decrease	12:13006620	NA	NA	6e-07	NA	KIAA1467	www.ncbi.nlm.nih.gov/pubmed/28928442
SPSB2	Lung cancer	rs10849605	1.08	[1.04-1.11]	12:955272	NA	0.51	6e-07	RAD52	RAD52	www.ncbi.nlm.nih.gov/pubmed/22899653
ZNF100	Eosinophil percentage of granulocytes	rs11571404	0.0289905	[0.02-0.038] unit increase	12:932284	T	0.2051	1e-10	RAD52	RAD52	www.ncbi.nlm.nih.gov/pubmed/27863252
ZNF100	Neutrophil percentage of granulocytes	rs11571404	0.0272335	[0.018-0.036] unit decrease	12:932284	T	0.2051	1e-09	RAD52	RAD52	www.ncbi.nlm.nih.gov/pubmed/27863252
ZNF100	Body mass index	rs11611246	0.021	[0.013-0.029] kg/m2 increase	12:830314	T	0.202	2e-07	WNK1	WNK1	www.ncbi.nlm.nih.gov/pubmed/25673413
ZSCAN9	Eosinophil counts	rs11613704	0.0296302	[0.021-0.038] unit increase	12:871759	A	0.2008	3e-11	WNK1	WNK1	www.ncbi.nlm.nih.gov/pubmed/27863252
ZSCAN9	Colorectal cancer	rs12309274	1.11	[1.06-1.16]	12:866782	T	0.85	3e-06	NA	WNK1	www.ncbi.nlm.nih.gov/pubmed/24836286
ZSCAN9	Small cell lung carcinoma	rs12822733	1.18914	[1.1-1.28]	12:946864	C	0.81356	7e-06	RAD52	RAD52	www.ncbi.nlm.nih.gov/pubmed/28604730
ZSCAN9	Lung cancer in ever smokers	rs4619206	1.10387	[1.07-1.14]	12:893691	C	0.70943	1e-09	WNK1	WNK1	www.ncbi.nlm.nih.gov/pubmed/28604730
ZSCAN9	Squamous cell lung carcinoma	rs7953330	1.15675	[1.11-1.2]	12:889653	G	0.684732	7e-13	WNK1	WNK1	www.ncbi.nlm.nih.gov/pubmed/28604730
ZSCAN9	Colorectal cancer	rs11064437	1.12	[1.08-1.16]	12:6872998	C	0.75	4e-11	SPSB2	SPSB2	www.ncbi.nlm.nih.gov/pubmed/26965516
ZSCAN9	Oleic acid (18:1n-9) levels	rs12579775	0.539	[0.35-0.73] unit decrease	12:6976009	A	0.032	2e-08	LPCAT3	EMG1	www.ncbi.nlm.nih.gov/pubmed/28298293
ZSCAN9	Red blood cell fatty acid levels	rs2110073	0.28	[NA] unit decrease	12:6966719	T	0.09	3e-49	PHB2, MBOAT5, PTPN6, C1S	PHB2	www.ncbi.nlm.nih.gov/pubmed/25500335
ZSCAN9	Glycated hemoglobin levels	rs2110073	0.0153	[0.0098-0.0208] unit increase	12:6966719	T	0.1097	4e-08	PHB2	PHB2	www.ncbi.nlm.nih.gov/pubmed/28898252
ZSCAN9	Response to Vitamin E supplementation	rs3741920	0.04	[0.020-0.060] mg/L decrease	12:6829708	T	0.16	4e-06	CD4, LEPREL2, GNB3	P3H3	www.ncbi.nlm.nih.gov/pubmed/22437554
ZSCAN9	Myopia	rs5442	1.11732	[1.09-1.15]	12:6845700	NA	NA	2e-14	GNB3	CDCA3, GNB3	www.ncbi.nlm.nih.gov/pubmed/27182965
ZSCAN9	Response to paliperidone in schizophrenia (Multivariate)	rs7963446	NA	NA	12:6956243	NA	NA	6e-06	NA	PTPN6	www.ncbi.nlm.nih.gov/pubmed/27846195
ZSCAN9	Breast cancer	rs11383827	0.0372	[0.022-0.053] unit decrease	13:42941618	GA	0.228	4e-06	NA	EPSTI1, LOC105370178	www.ncbi.nlm.nih.gov/pubmed/29059683
TCIM	Cognitive performance	rs1324015	NA	NA	13:43153713	NA	0.4193	9e-06	DNAJC15	LINC00400	www.ncbi.nlm.nih.gov/pubmed/19734545
TCIM	Obesity-related traits	rs17064002	0.06	[NA] kg increase	13:42996665	A	0.007	7e-07	EPSTI1	EPSTI1 - LOC105370179	www.ncbi.nlm.nih.gov/pubmed/23251661
THNSL2	End-stage coagulation	rs9533425	0.308	[0.21-0.41] unit decrease	13:43196338	G	0.801	2e-09	ENOX1	MOCS3P2 - ENOX1	www.ncbi.nlm.nih.gov/pubmed/23381943
THNSL2	Rheumatoid arthritis (ACPA-negative)	rs3790022	1.4925	NA	13:51002034	NA	NA	1e-06	RNASEH2B, FAM124A	GUCY1B2	www.ncbi.nlm.nih.gov/pubmed/24532677
THNSL2	IgG glycosylation	rs7325564	0.2463	[0.14-0.35] unit increase	13:51150528	C	0.74873	5e-06	NA	LINC00371	www.ncbi.nlm.nih.gov/pubmed/23382691
THNSL2	Facial morphology (factor 13, vertical position of alar curvature relative to upper lip)	rs76210638	0.2521	[0.15-0.36] unit decrease	13:33928046	T	0.0862	3e-06	NA	RFC3	www.ncbi.nlm.nih.gov/pubmed/28441456
THUMPD2	Mild influenza (H1N1) infection	rs10162376	NA	NA	14:80564149	NA	0	3e-08	CEP128	CEP128	www.ncbi.nlm.nih.gov/pubmed/26379185
THUMPD2	Small vessel stroke	rs11846182	1.362	[1.185-1.565]	14:80405678	T	0.6069	9e-06	DIO2-AS1	DIO2-AS1	www.ncbi.nlm.nih.gov/pubmed/29123153
THUMPD2	Graves' disease	rs12101261	1.35	[1.28-1.43]	14:80984885	T	0.64	7e-24	TSHR	BHLHB9P1, TSHR	www.ncbi.nlm.nih.gov/pubmed/21841780
THUMPD2	Palmitoleic acid (16:1n-7) levels	rs12587252	0.0785	unit decrease	14:80939578	T	NA	2e-06	C14orf45	CEP128	www.ncbi.nlm.nih.gov/pubmed/23362303
TLDC1	Optic nerve measurement (rim area)	rs17111394	0.216	[0.11-0.32] unit increase	14:81056784	T	NA	4e-06	TSHR	TSHR, LOC101928462	www.ncbi.nlm.nih.gov/pubmed/20395239
TLDC1	Uric acid levels	rs17111396	0.192	[0.11-0.27] unit decrease	14:81057710	A	0.27	1e-06	TSHR	TSHR, LOC101928462	www.ncbi.nlm.nih.gov/pubmed/21294900
TLDC1	Major coronary event in placebo-treated cardiovascular disease (time to event)	rs147204125	2.86	[1.96-4.17]	14:73609035	G	0.008	2e-08	ACOT6	HEATR4	www.ncbi.nlm.nih.gov/pubmed/28753643
TLDC1	Major coronary event in cardiovascular disease (time to event) (darapladib treatment interaction)	rs147204125	NA	NA	14:73609035	G	0.008	2e-06	ACOT6	HEATR4	www.ncbi.nlm.nih.gov/pubmed/28753643
TLDC1	Blood metabolite levels	rs2041073	0.018	[0.012-0.024] unit increase	14:73505831	T	0.54	3e-13	HEATR4	ACOT1, HEATR4	www.ncbi.nlm.nih.gov/pubmed/24816252
TLDC1	Hippocampal volume	rs55951657	158.61	[91.56-225.66] unit decrease	14:73608028	A	NA	4e-06	ACOT4	HEATR4	www.ncbi.nlm.nih.gov/pubmed/25625606
TLDC1	Blood metabolite ratios	rs8018967	0.033	[0.025-0.041] unit decrease	14:73510230	T	0.66	6e-19	HEATR4	ACOT1, HEATR4	www.ncbi.nlm.nih.gov/pubmed/24816252
TLDC1	Heart rate variability traits (RMSSD)	rs1812835	0.02527	[0.017-0.033] unit decrease	15:73215163	A	0.417701	5e-10	NEO1	NEO1	www.ncbi.nlm.nih.gov/pubmed/28613276
TLDC1	Heart rate variability traits (SDNN)	rs1812835	0.025	[0.017-0.033] unit decrease	15:73215163	A	0.417701	2e-08	NEO1	NEO1	www.ncbi.nlm.nih.gov/pubmed/28613276
TMC4	Heart rate variability traits (pvRSA/HF)	rs1812835	0.02527	[0.017-0.033] unit decrease	15:73215163	A	0.417701	3e-06	NEO1	NEO1	www.ncbi.nlm.nih.gov/pubmed/28613276
TMC4	Heart rate variability traits (SDNN)	rs2680344	0.024063	[0.017-0.031] unit decrease (EA)	15:73361144	A	0.77772	3e-11	HCN4	HCN4	www.ncbi.nlm.nih.gov/pubmed/28613276
TMC4	Heart rate variability traits (RMSSD)	rs2680344	0.031864	[0.022-0.042] unit decrease	15:73361144	A	0.780547	1e-10	HCN4	HCN4	www.ncbi.nlm.nih.gov/pubmed/28613276
TMC4	Heart rate variability traits (pvRSA/HF)	rs2680344	0.046405	[0.026-0.067] unit decrease	15:73361144	A	0.7758	3e-06	HCN4	HCN4	www.ncbi.nlm.nih.gov/pubmed/28613276
TMC4	Heart rate	rs4489968	0.513	[0.40-0.63] unit increase	15:73373165	T	0.843	4e-20	HCN4	HCN4 - LOC107984728	www.ncbi.nlm.nih.gov/pubmed/23583979
TMC4	Atrial fibrillation	rs7164883	1.19	[1.14-1.24]	15:73359833	G	0.16	3e-17	HCN4	HCN4	www.ncbi.nlm.nih.gov/pubmed/22544366
TMC4	Resting heart rate	rs7173389	0.5393	[0.45-0.63] unit decrease	15:73371562	T	0.16	1e-32	HCN4, NEO1	HCN4 - LOC107984728	www.ncbi.nlm.nih.gov/pubmed/27798624
TMC4	Atrial fibrillation	rs7183206	1.13	[1.09-1.18]	15:73376665	A	0.15	8e-12	HCN4	LOC107984728	www.ncbi.nlm.nih.gov/pubmed/28416818
TPRN	3-hydroxypropylmercapturic acid levels in smokers	rs11642421	0.5307	[NA] unit decrease	16:23738456	NA	NA	1e-07	NA	ERN2 - CHP2	www.ncbi.nlm.nih.gov/pubmed/26053186
TPRN	Autism spectrum disorder, attention deficit-hyperactivity disorder, bipolar disorder, major depressive disorder, and schizophrenia (combined)	rs249954	1.07	[1.04-1.10]	16:23629146	A	NA	2e-06	NA	PALB2	www.ncbi.nlm.nih.gov/pubmed/23453885
TPRN	Bipolar disorder	rs420259	NA	NA	16:23622705	NA	NA	9e-09	NA	PALB2	www.ncbi.nlm.nih.gov/pubmed/21254220
TPRN	Platelet count	rs4968031	NA	NA	16:23754453	NA	NA	1e-06	AC130454.2, AC130454.1	ERN2 - CHP2	www.ncbi.nlm.nih.gov/pubmed/21507922
TPRN	Hippocampal sclerosis	rs4589573	2.023	[1.21-2.83] unit increase	16:30257460	T	0.0152	1e-06	intergenic	LOC613037 - SMG1P5	www.ncbi.nlm.nih.gov/pubmed/25188341
TRIM5	Tonsillectomy	rs6565180	0.043	[0.026-0.06] unit increase	16:30350020	NA	NA	5e-07	NA	LOC100421031 - CD2BP2	www.ncbi.nlm.nih.gov/pubmed/28928442
TRIM5	Attention deficit hyperactivity disorder	rs10514604	NA	NA	16:84412778	NA	NA	8e-07	ATP2C2	ATP2C2	www.ncbi.nlm.nih.gov/pubmed/18839057
TRIM5	Waist circumference	rs11647936	2.29	[1.32-3.26 cm increase	16:84651903	A	0.77	4e-06	KLHL36	KLHL36	www.ncbi.nlm.nih.gov/pubmed/20966902
TRIM5	Epilepsy and lamotrigine-induced maculopapular eruptions	rs1429264	8.4	NA	16:84589878	NA	0.01	9e-07	COTL1	COTL1	www.ncbi.nlm.nih.gov/pubmed/26220383
TRIM5	White blood cell count	rs247826	0.0450883	[0.037-0.054] unit increase	16:84549359	T	0.2213	4e-25	TLDC1	TLDC1 - COTL1	www.ncbi.nlm.nih.gov/pubmed/27863252
TRIM5	Lymphocyte counts	rs247826	0.0436156	[0.035-0.052] unit increase	16:84549359	T	0.2213	2e-23	TLDC1	TLDC1 - COTL1	www.ncbi.nlm.nih.gov/pubmed/27863252
TRIM5	Monocyte count	rs247833	0.0345518	[0.026-0.043] unit increase	16:84548078	A	0.247	1e-16	TLDC1	TLDC1 - COTL1	www.ncbi.nlm.nih.gov/pubmed/27863252
TRIM5	Eosinophilic esophagitis (pediatric)	rs371915	1.9	[1.44-2.50]	16:84544635	NA	0.87	2e-08	NA	TLDC1 - COTL1	www.ncbi.nlm.nih.gov/pubmed/20208534
TRIM66	Chronic obstructive pulmonary disease-related biomarkers	rs8048576	NA	NA	16:84389428	A	0.12	9e-13	ATP2C2	ATP2C2	www.ncbi.nlm.nih.gov/pubmed/23144326
TRIM66	Gut microbiota (beta diversity)	rs8055365	0.7	NR percent increase	16:84546925	NA	NA	5e-08	KIAA1609	TLDC1 - COTL1	www.ncbi.nlm.nih.gov/pubmed/27723756
TRIM66	Macrophage inflammatory protein 1b levels	rs117620244	0.3528	[0.26-0.45] SD units increase	17:35321362	C	NA	2e-12	NA	SLFN5 - LOC101060119	www.ncbi.nlm.nih.gov/pubmed/27989323
TRIM66	Hepatitis B	rs149150374	0.6872	[0.36-1.02] unit decrease	17:35176345	NA	NA	7e-06	NA	UNC45B	www.ncbi.nlm.nih.gov/pubmed/28928442
TRIM66	Clopidogrel active metabolite levels	rs185910438	9.61	[NA] unit increase	17:35265427	G	0.03	8e-07	NA	SLFN5	www.ncbi.nlm.nih.gov/pubmed/28207573
TRIM66	Macrophage inflammatory protein 1b levels	rs1994089	0.1116	[0.08-0.143] SD units increase	17:35189575	C	NA	6e-12	NA	UNC45B - LOC100130114	www.ncbi.nlm.nih.gov/pubmed/27989323
TRIM66	Monocyte percentage of white cells	rs11879798	0.0472377	[0.04-0.054] unit decrease	19:43777746	A	0.3759	8e-38	KCNN4	KCNN4	www.ncbi.nlm.nih.gov/pubmed/27863252
TRIM66	Granulocyte percentage of myeloid white cells	rs11879798	0.0454095	[0.038-0.053] unit increase	19:43777746	A	0.3759	7e-35	KCNN4	KCNN4	www.ncbi.nlm.nih.gov/pubmed/27863252
TRIM66	Breast cancer	rs1685191	0.0586	[0.046-0.071] unit decrease	19:43779080	T	0.5647	4e-20	NA	KCNN4	www.ncbi.nlm.nih.gov/pubmed/29059683
TRIM66	Reading or mathematical ability	rs349045	0.132	[0.087-0.177] unit decrease	19:43795740	T	0.52	8e-09	LYPD5, ZNF45, ZNF404	LYPD5	www.ncbi.nlm.nih.gov/pubmed/25003214
TRIM66	Breast cancer	rs375066	0.0474	[0.035-0.06] unit decrease	19:43919418	C	0.5141	2e-14	NA	ZNF45	www.ncbi.nlm.nih.gov/pubmed/29059683
TRIM66	Breast cancer	rs3760982	1.05	[1.03-1.07] (Oncoarray)	19:43782361	A	0.46	1e-16	KCCN4, LYPD5	KCNN4 - LOC107987268	www.ncbi.nlm.nih.gov/pubmed/29059683
TRIM66	Monocyte count	rs56344893	0.0473638	[0.04-0.055] unit decrease	19:43778377	A	0.3753	1e-37	KCNN4	KCNN4	www.ncbi.nlm.nih.gov/pubmed/27863252
TSGA10	Mean corpuscular volume	rs563995	0.025721	[0.017-0.034] unit decrease	19:43774629	A	0.2282	2e-09	KCNN4	KCNN4	www.ncbi.nlm.nih.gov/pubmed/27863252
TSGA10	Hemoglobin concentration	rs563995	0.0252565	[0.017-0.034] unit increase	19:43774629	A	0.2282	4e-09	KCNN4	KCNN4	www.ncbi.nlm.nih.gov/pubmed/27863252
TSGA10	Lymphocyte counts	rs61387190	0.0352164	[0.026-0.045] unit increase	19:43756777	T	0.1574	1e-12	SMG9	SMG9 - KCNN4	www.ncbi.nlm.nih.gov/pubmed/27863252
TSGA10	Exhaled nitric oxide output	rs9612	0.1	nL/s decrease	19:43731365	C	NA	5e-06	NA	SMG9	www.ncbi.nlm.nih.gov/pubmed/28109725
TTLL4	Diastolic blood pressure	rs11671323	0.149	[0.092-0.206] unit decrease	19:21696775	G	0.417849	3e-07	chr19mb21	LOC100418832 - LOC100418834	www.ncbi.nlm.nih.gov/pubmed/28135244
TTLL4	Macrophage Migration Inhibitory Factor levels	rs35890933	0.1647	[0.093-0.237] SD units decrease	19:21858317	G	NA	7e-06	NA	ZNF43 - LOC105372324	www.ncbi.nlm.nih.gov/pubmed/27989323
TTLL4	Capecitabine sensitivity	rs8101143	NA	NA	19:21773334	NA	NA	2e-07	intergenic	ZNF100 - BRI3BPP1	www.ncbi.nlm.nih.gov/pubmed/22864933
TTLL4	Small cell lung carcinoma	rs12981718	1.35959	[1.210609031-1.52691111]	19:54064604	A	0.0715534	2e-07	VSTM1	VSTM1 - TARM1	www.ncbi.nlm.nih.gov/pubmed/28604730
TTLL4	Facial morphology	rs148442614	0.67	[0.39-0.95] unit decrease	19:54196103	T	0.01147	3e-06	NA	TSEN34 - RPS9	www.ncbi.nlm.nih.gov/pubmed/28441456
TTLL4	Creatine kinase in statin users	rs2361797	0.08	[0.055-0.105] unit increase	19:54249685	T	0.443	2e-10	LILRB5	LILRA6 - LILRB5	www.ncbi.nlm.nih.gov/pubmed/25214527
TTLL4	Blood metabolite ratios	rs2576452	0.028	[0.022-0.034] unit increase	19:54172738	T	0.44	2e-29	MBOAT7	TMC4	www.ncbi.nlm.nih.gov/pubmed/24816252
TTLL4	Cirrhosis (alcohol related)	rs626283	1.35	[1.23–1.49]	19:54173307	C	0.44	1e-09	MBOAT7	TMC4 - MBOAT7	www.ncbi.nlm.nih.gov/pubmed/26482880
TTLL4	Obesity-related traits	rs7595	0.05	[NA] cm/y increase	19:54193224	G	0.389	3e-08	TSEN34, MBOAT7	TSEN34	www.ncbi.nlm.nih.gov/pubmed/23251661
WDR91	TRAIL levels	rs77147173	0.1503	[0.085-0.216] SD units increase	19:54107976	C	NA	7e-06	NA	TFPT	www.ncbi.nlm.nih.gov/pubmed/27989323
YBX1P6	Blood metabolite levels	rs8736	0.023	[0.017-0.029] unit decrease	19:54173495	T	0.44	8e-18	MBOAT7	MBOAT7	www.ncbi.nlm.nih.gov/pubmed/24816252
YBX1P6	Pulmonary function in asthmatics	rs58667	0.18	[NA] unit increase	22:45272131	A	0.38	4e-07	UPK3A	KIAA0930 - RPS10P31	www.ncbi.nlm.nih.gov/pubmed/23541324
YBX1P6	Tonsillectomy	rs9614461	0.0767	[0.047-0.107] unit decrease	22:45350610	NA	NA	6e-07	NA	SMC1B	www.ncbi.nlm.nih.gov/pubmed/28928442
YBX1P6	Paget's disease	rs5910578	1.34	NA	X:119433739	C	0.74	1e-07	SLC25A43	SLC25A43	www.ncbi.nlm.nih.gov/pubmed/21623375
a Reported odds ratio or beta-coefficient associated with strongest SNP risk allele. All ORs included in the Catalog are >1 (originally OR<0 were inverted along with the reported allele). Appropriate unit and increase/decrease are included for beta coefficients.
b Gene(s) reported by the corresponding study author;c Gene(s) mapped to the strongest SNP. If the SNP is located within a gene, that gene is listed. If the SNP is intergenic, the upstream and downstream genes are listed, separated by a hyphen;
